# Supplementary material for: EHBP1, TUBB, and WWOX SNPs, Gene-Gene and Gene-Environment Interactions on Coronary Artery Disease and Ischemic Stroke
Source: Front Genet. 2022 Apr 26;13:843661. doi: 10.3389/fgene.2022.843661 (PMC9086287; doi:10.3389/fgene.2022.843661)
Supplement: Supplementary file 1 [file Table1.XLSX]

## Sheet: Sheet1
Group	rs2710642	rs10496099	rs3132584	rs3130685	rs2222896	rs2278075
Control	G/A	T/C	G/T	T/T	A/G	A/A
Control	A/A	C/C	G/G	C/C	A/G	A/A
Control	A/A	C/C	G/T	C/T	G/G	A/A
Control	G/A	T/C	G/G	C/T	G/G	A/A
Control	G/A	T/C	G/G	C/T	A/G	A/A
Control	G/A	T/C	G/G	T/T	A/A	A/T
Control	A/A	C/C	G/G	C/T	A/G	A/A
Control	G/A	T/C	G/T	C/T	G/G	A/A
Control	G/A	T/C	G/G	C/C	A/G	A/A
Control	A/A	T/C	G/G	C/T	G/G	A/A
Control	G/A	C/C	G/G	C/T	G/G	A/T
Control	G/A	C/C	G/G	C/T	A/G	A/A
Control	A/A	C/C	G/G	C/T	A/G	A/A
Control	G/A	T/C	G/G	T/T	A/G	A/T
Control	G/A	T/C	G/G	C/T	G/G	A/A
Control	A/A	C/C	G/T	C/C	G/G	A/A
Control	G/A	C/C	T/T	C/T	A/G	A/A
Control	G/A	T/C	G/G	C/C	A/A	A/A
Control	G/A	T/C	G/G	C/C	A/G	A/A
Control	G/A	T/C	G/T	C/T	A/G	A/A
Control	A/A	C/C	G/G	C/T	G/G	A/T
Control	A/A	C/C	G/G	C/T	A/G	A/A
Control	G/A	T/C	G/T	T/T	A/G	A/A
Control	A/A	C/C	G/G	T/T	A/G	A/A
Control	A/A	T/C	G/T	C/T	G/G	A/A
Control	A/A	T/C	G/G	T/T	A/A	A/T
Control	G/A	C/C	T/T	C/C	G/G	A/A
Control	G/A	T/C	G/G	C/T	G/G	A/T
Control	A/A	C/C	G/G	C/C	G/G	A/A
Control	A/A	C/C	G/T	C/T	G/G	A/A
Control	G/A	T/C	G/G	C/T	A/G	A/A
Control	A/A	C/C	G/G	C/T	G/G	A/T
Control	G/G	T/T	G/G	T/T	G/G	A/T
Control	G/A	T/C	G/T	C/T	G/G	A/A
Control	G/A	T/C	G/G	T/T	G/G	A/A
Control	G/G	T/C	G/T	C/T	A/G	A/A
Control	G/A	T/C	G/G	T/T	G/G	A/A
Control	G/A	T/C	G/G	C/T	A/G	A/A
Control	G/A	T/C	G/G	C/C	G/G	A/A
Control	A/A	C/C	G/G	T/T	A/G	A/T
Control	G/G	C/C	G/G	C/T	G/G	A/A
Control	G/A	T/C	G/T	C/C	G/G	A/T
Control	A/A	C/C	G/G	C/C	G/G	A/A
Control	G/A	T/C	G/G	C/T	G/G	A/A
Control	A/A	C/C	G/G	C/T	A/A	A/A
Control	G/G	T/T	G/G	C/T	G/G	A/A
Control	G/G	T/C	G/G	C/T	G/G	A/A
Control	G/A	T/T	G/T	T/T	A/A	A/A
Control	A/A	C/C	G/T	T/T	A/G	A/A
Control	G/A	T/C	G/G	C/C	A/G	A/A
Control	A/A	C/C	G/G	C/T	G/G	A/A
Control	G/A	T/C	G/G	C/C	G/G	A/A
Control	G/A	T/C	G/G	C/T	A/G	T/T
Control	G/A	T/C	G/G	C/T	A/G	A/A
Control	A/A	C/C	G/T	C/T	A/A	A/A
Control	A/A	C/C	G/G	T/T	G/G	A/A
Control	G/G	T/T	T/T	C/T	G/G	A/T
Control	A/A	C/C	G/T	C/C	A/G	A/A
Control	G/A	T/C	G/G	T/T	G/G	T/T
Control	G/A	T/C	G/T	C/C	A/G	A/A
Control	A/A	C/C	G/T	T/T	G/G	A/T
Control	A/A	C/C	G/T	C/C	G/G	A/A
Control	A/A	C/C	G/G	C/C	G/G	A/A
Control	A/A	C/C	G/G	C/C	A/G	A/A
Control	G/A	C/C	G/T	C/T	A/G	A/A
Control	G/G	T/T	G/G	C/T	A/G	A/A
Control	A/A	C/C	G/G	C/C	G/G	A/A
Control	G/A	T/C	G/G	C/T	G/G	A/A
Control	A/A	C/C	G/G	C/T	G/G	A/A
Control	A/A	C/C	G/G	C/C	A/A	A/T
Control	G/A	T/C	G/G	T/T	A/G	A/T
Control	G/A	T/C	G/T	C/T	G/G	A/A
Control	G/A	T/C	G/G	T/T	A/G	A/T
Control	G/A	T/C	G/T	C/C	A/A	A/A
Control	G/G	T/T	G/G	C/T	A/G	A/T
Control	A/A	C/C	G/T	C/T	A/G	A/A
Control	A/A	T/C	G/G	T/T	A/G	A/T
Control	A/A	C/C	G/T	C/C	G/G	A/A
Control	A/A	C/C	G/G	T/T	G/G	A/A
Control	A/A	C/C	G/T	C/C	A/A	A/A
Control	G/A	T/C	G/G	C/T	A/A	A/T
Control	A/A	C/C	G/G	C/T	A/G	A/A
Control	G/A	C/C	G/G	C/T	A/G	A/T
Control	G/G	T/C	G/G	C/T	A/G	A/A
Control	A/A	C/C	G/G	C/C	A/G	A/T
Control	G/A	T/C	G/G	C/C	A/G	A/A
Control	A/A	C/C	G/T	C/C	G/G	A/A
Control	A/A	C/C	G/G	C/T	G/G	A/A
Control	G/A	T/C	G/T	C/C	A/G	T/T
Control	A/A	C/C	G/T	C/T	A/A	A/A
Control	G/A	T/C	G/G	C/C	A/G	A/A
Control	A/A	C/C	G/T	C/T	A/G	A/T
Control	G/A	T/C	G/T	C/T	G/G	A/A
Control	A/A	C/C	G/T	T/T	A/G	A/T
Control	G/A	T/C	G/G	C/T	G/G	A/T
Control	G/A	T/C	G/G	C/C	A/G	A/A
Control	A/A	C/C	G/G	C/C	A/G	T/T
Control	G/A	T/C	G/G	C/T	G/G	A/A
Control	A/A	C/C	G/G	C/T	G/G	A/T
Control	G/A	T/C	G/G	C/T	A/G	A/T
Control	G/A	T/C	G/G	T/T	A/G	A/T
Control	G/G	T/T	G/T	T/T	A/A	A/A
Control	A/A	C/C	G/G	C/C	A/G	A/A
Control	A/A	C/C	G/G	C/T	A/G	A/A
Control	A/A	C/C	G/G	C/T	G/G	A/A
Control	G/A	T/C	G/G	T/T	A/G	A/A
Control	G/A	T/T	G/T	T/T	G/G	A/T
Control	A/A	C/C	G/G	C/C	G/G	A/T
Control	A/A	C/C	G/G	C/T	A/G	A/T
Control	G/A	T/C	G/G	C/C	A/G	T/T
Control	A/A	C/C	G/T	T/T	G/G	A/A
Control	A/A	C/C	G/G	C/C	A/G	A/A
Control	A/A	C/C	G/T	C/T	A/G	A/A
Control	A/A	C/C	G/T	C/C	G/G	A/A
Control	G/A	T/C	G/G	C/T	G/G	A/A
Control	A/A	C/C	G/T	C/T	G/G	A/T
Control	A/A	C/C	G/T	T/T	G/G	A/A
Control	G/A	T/C	G/G	T/T	G/G	A/T
Control	A/A	C/C	G/T	C/T	G/G	A/A
Control	G/A	T/C	G/G	C/T	G/G	A/A
Control	G/A	T/C	G/T	C/T	G/G	A/T
Control	G/G	T/T	G/G	C/C	A/G	A/T
Control	G/G	T/T	G/G	T/T	A/A	A/A
Control	G/A	T/C	G/G	C/C	G/G	A/A
Control	A/A	C/C	G/G	T/T	G/G	A/T
Control	A/A	C/C	G/G	C/C	G/G	A/A
Control	A/A	C/C	G/G	T/T	A/G	A/A
Control	A/A	C/C	G/G	C/T	G/G	A/A
Control	G/A	T/C	G/G	C/T	A/A	A/A
Control	G/A	C/C	G/G	T/T	A/A	A/A
Control	G/G	T/T	G/T	C/T	A/G	A/A
Control	A/A	C/C	G/G	C/T	A/G	A/T
Control	G/A	T/C	G/T	C/T	G/G	A/T
Control	G/A	T/C	G/G	C/T	A/G	A/T
Control	G/A	T/C	G/G	C/C	A/A	A/A
Control	G/A	T/C	G/G	T/T	G/G	A/T
Control	G/A	T/C	G/G	T/T	A/G	A/A
Control	G/A	T/C	G/G	C/T	A/G	A/A
Control	G/A	T/C	G/T	C/T	A/G	A/A
Control	A/A	C/C	G/G	C/C	A/G	A/A
Control	G/G	T/T	G/T	T/T	G/G	A/T
Control	G/G	T/C	G/T	C/T	A/G	A/A
Control	G/A	C/C	G/T	T/T	A/A	A/A
Control	A/A	T/C	G/T	C/T	A/G	A/A
Control	G/G	T/T	G/G	C/T	A/G	A/A
Control	A/A	C/C	G/G	C/T	A/G	A/A
Control	G/A	T/C	G/G	C/T	G/G	A/A
Control	A/A	C/C	G/G	T/T	A/G	A/T
Control	G/G	T/C	G/G	T/T	A/G	A/T
Control	A/A	C/C	G/T	C/T	A/G	A/A
Control	A/A	C/C	G/G	T/T	A/G	A/A
Control	A/A	T/C	T/T	T/T	G/G	A/T
Control	A/A	C/C	G/G	T/T	A/G	A/A
Control	G/A	T/C	G/G	T/T	A/G	A/T
Control	G/A	C/C	G/G	C/C	G/G	A/T
Control	A/A	C/C	G/G	T/T	A/G	A/T
Control	G/G	T/T	T/T	C/T	G/G	A/A
Control	G/A	T/C	G/G	C/C	A/G	A/A
Control	G/A	T/C	G/G	C/T	G/G	A/A
Control	A/A	C/C	G/G	T/T	G/G	T/T
Control	A/A	C/C	T/T	C/T	A/G	A/A
Control	G/A	T/C	G/G	T/T	G/G	T/T
Control	G/A	T/C	G/G	C/T	A/A	A/A
Control	G/A	T/C	G/G	C/C	A/G	T/T
Control	A/A	C/C	G/T	T/T	A/A	A/A
Control	A/A	C/C	G/T	C/T	G/G	A/A
Control	G/G	T/T	G/G	C/C	A/G	A/A
Control	G/A	T/C	G/T	C/T	G/G	A/A
Control	G/A	T/C	G/T	C/C	G/G	A/A
Control	A/A	C/C	G/T	C/C	A/G	A/A
Control	A/A	C/C	G/G	C/T	A/G	A/A
Control	A/A	C/C	G/G	T/T	A/G	A/A
Control	G/A	T/C	G/G	C/C	G/G	A/A
Control	A/A	C/C	G/T	C/C	G/G	A/A
Control	A/A	C/C	G/G	C/T	A/G	A/A
Control	G/A	C/C	G/G	C/T	A/G	A/T
Control	G/A	T/T	G/T	C/T	G/G	A/A
Control	A/A	C/C	G/G	T/T	A/A	A/T
Control	A/A	C/C	G/G	T/T	G/G	A/A
Control	G/A	T/C	G/G	T/T	G/G	T/T
Control	A/A	C/C	G/T	C/T	G/G	A/A
Control	G/A	T/C	G/G	C/T	A/G	A/A
Control	A/A	C/C	G/G	C/C	A/G	A/A
Control	G/A	T/C	T/T	T/T	A/G	A/A
Control	A/A	C/C	G/G	T/T	G/G	A/A
Control	A/A	C/C	G/G	C/T	A/G	A/A
Control	A/A	T/C	G/G	T/T	G/G	A/A
Control	A/A	C/C	G/T	C/T	A/G	A/A
Control	G/G	T/T	G/G	T/T	A/G	A/A
Control	A/A	C/C	G/G	C/T	A/G	A/A
Control	A/A	C/C	G/G	C/C	G/G	A/A
Control	A/A	C/C	G/T	C/T	A/A	A/T
Control	G/A	T/C	G/T	C/T	G/G	A/A
Control	G/A	T/C	G/G	T/T	A/G	A/T
Control	G/A	T/C	G/T	C/T	G/G	A/A
Control	G/A	T/C	G/G	C/T	A/G	A/A
Control	A/A	C/C	G/T	T/T	G/G	A/A
Control	A/A	C/C	G/G	T/T	A/A	A/A
Control	G/A	T/C	G/T	C/T	G/G	A/A
Control	G/A	T/C	G/G	C/T	A/G	A/T
Control	G/A	T/C	G/G	T/T	G/G	T/T
Control	G/A	T/C	G/T	T/T	A/G	A/T
Control	G/A	T/T	G/T	C/T	A/G	A/A
Control	A/A	C/C	G/T	T/T	A/G	A/A
Control	A/A	T/C	G/G	C/C	G/G	A/T
Control	A/A	C/C	G/G	T/T	A/G	A/T
Control	G/A	C/C	G/G	C/C	A/G	A/T
Control	A/A	C/C	G/G	C/C	G/G	A/T
Control	G/A	T/C	G/G	C/T	G/G	A/T
Control	A/A	C/C	G/G	C/C	A/A	A/A
Control	A/A	C/C	G/G	C/C	G/G	A/T
Control	G/G	T/T	G/G	C/T	A/G	A/A
Control	G/A	T/C	G/T	C/C	G/G	A/T
Control	A/A	C/C	G/T	C/C	A/G	A/T
Control	A/A	C/C	G/G	C/C	G/G	A/T
Control	A/A	C/C	G/T	T/T	A/G	T/T
Control	A/A	C/C	G/G	T/T	A/G	A/T
Control	A/A	C/C	G/G	T/T	A/G	A/A
Control	G/A	T/C	G/T	T/T	A/G	A/T
Control	G/A	T/C	G/G	C/C	G/G	A/A
Control	A/A	C/C	G/G	C/T	G/G	A/A
Control	A/A	C/C	G/G	C/T	G/G	A/A
Control	A/A	C/C	G/G	C/C	A/G	A/T
Control	A/A	C/C	G/G	C/T	G/G	A/A
Control	A/A	C/C	G/G	C/C	A/G	A/A
Control	A/A	C/C	G/G	C/T	A/G	A/A
Control	A/A	C/C	G/G	C/C	A/A	A/A
Control	A/A	C/C	G/G	C/C	G/G	A/A
Control	A/A	C/C	G/G	T/T	G/G	A/A
Control	A/A	C/C	G/G	T/T	A/G	A/A
Control	A/A	C/C	G/G	C/T	A/G	A/A
Control	A/A	C/C	G/G	C/C	A/G	A/T
Control	A/A	C/C	G/G	C/T	A/G	A/A
Control	A/A	C/C	G/G	T/T	A/G	A/A
Control	A/A	C/C	G/G	T/T	A/G	A/A
Control	A/A	C/C	G/G	C/C	G/G	A/A
Control	A/A	C/C	G/G	C/T	A/A	T/T
Control	A/A	C/C	G/G	C/C	A/G	A/A
Control	A/A	C/C	G/G	C/T	G/G	A/A
Control	A/A	C/C	G/G	T/T	A/G	A/A
Control	A/A	C/C	G/G	C/T	G/G	A/T
Control	A/A	C/C	G/G	C/C	A/G	A/A
Control	A/A	C/C	G/G	C/C	A/G	A/A
Control	A/A	C/C	G/G	T/T	A/G	A/A
Control	A/A	C/C	G/G	C/T	A/G	A/A
Control	A/A	C/C	G/G	C/C	G/G	A/A
Control	A/A	C/C	G/G	C/C	G/G	A/A
Control	A/A	C/C	G/G	C/C	G/G	A/A
Control	A/A	C/C	G/G	C/T	G/G	A/T
Control	A/A	C/C	G/G	C/T	A/G	A/A
Control	A/A	C/C	G/G	C/C	A/G	A/A
Control	A/A	C/C	G/G	C/T	G/G	A/A
Control	A/A	C/C	G/G	C/T	A/G	A/T
Control	A/A	C/C	G/G	C/T	G/G	A/T
Control	A/A	C/C	G/G	C/T	A/G	A/T
Control	A/A	C/C	G/G	C/T	G/G	A/A
Control	A/A	C/C	G/G	C/C	A/G	A/A
Control	A/A	C/C	G/G	C/T	A/G	A/A
Control	A/A	C/C	G/G	T/T	A/G	A/A
Control	A/A	C/C	G/G	C/T	A/G	A/T
Control	A/A	C/C	G/G	C/T	A/G	A/A
Control	A/A	C/C	G/G	T/T	A/G	A/A
Control	A/A	C/C	G/G	C/T	G/G	A/A
Control	A/A	C/C	G/G	C/T	A/G	A/T
Control	A/A	C/C	G/G	T/T	A/G	A/A
Control	A/A	C/C	G/G	C/T	A/G	A/A
Control	A/A	C/C	G/G	C/T	A/G	A/A
Control	A/A	C/C	G/G	C/T	A/G	A/A
Control	A/A	C/C	G/G	C/T	A/G	A/A
Control	A/A	C/C	G/G	C/T	A/G	A/A
Control	A/A	C/C	G/G	C/T	A/G	A/A
Control	A/A	C/C	G/G	C/T	A/G	A/A
Control	A/A	C/C	G/G	C/T	A/G	A/A
Control	A/A	C/C	G/G	C/T	A/G	A/A
Control	A/A	C/C	G/G	C/T	A/G	A/A
Control	A/A	C/C	G/G	C/T	A/G	A/A
Control	A/A	C/C	G/G	C/T	A/G	A/A
Control	A/A	C/C	G/G	C/T	A/G	A/A
Control	A/A	C/C	G/G	C/T	A/G	A/A
Control	A/A	C/C	G/G	C/T	A/G	A/A
Control	A/A	C/C	G/G	C/T	A/G	A/A
Control	A/A	C/C	G/G	C/T	A/G	A/A
Control	A/A	C/C	G/G	C/T	A/G	A/A
Control	A/A	C/C	G/G	C/T	A/G	A/A
Control	A/A	C/C	G/G	C/T	A/G	A/A
Control	A/A	C/C	G/G	C/T	A/G	A/A
Control	A/A	C/C	G/G	C/T	A/G	A/A
Control	A/A	C/C	G/G	C/T	A/G	A/A
Control	A/A	C/C	G/G	C/T	A/G	A/A
Control	A/A	C/C	G/G	C/T	A/G	A/A
Control	A/A	C/C	G/G	C/T	A/G	A/A
Control	A/A	C/C	G/G	C/T	A/G	A/A
Control	A/A	C/C	G/G	C/T	A/G	A/A
Control	A/A	C/C	G/G	C/T	A/G	A/A
Control	A/A	C/C	G/G	C/T	A/G	A/A
Control	A/A	C/C	G/G	C/T	A/G	A/A
Control	A/A	C/C	G/G	C/T	A/G	A/A
Control	A/A	C/C	G/G	C/T	A/G	A/A
Control	A/A	C/C	G/G	C/T	A/G	A/A
Control	A/A	C/C	G/G	C/T	A/G	A/A
Control	A/A	C/C	G/G	C/T	A/G	A/A
Control	A/A	C/C	G/G	C/T	A/G	A/A
Control	A/A	C/C	G/G	C/T	A/G	A/A
Control	A/A	C/C	G/G	C/T	A/G	A/A
Control	A/A	C/C	G/G	C/T	A/G	A/A
Control	A/A	C/C	G/G	C/T	A/G	A/A
Control	A/A	C/C	G/G	C/T	A/G	A/A
Control	A/A	C/C	G/G	C/T	A/G	A/A
Control	A/A	C/C	G/G	C/T	A/G	A/A
Control	A/A	C/C	G/G	C/T	A/G	A/A
Control	A/A	C/C	G/G	C/T	A/G	A/A
Control	A/A	C/C	G/G	C/T	A/G	A/A
Control	A/A	C/C	G/G	C/T	A/G	A/A
Control	A/A	C/C	G/G	C/T	A/G	A/A
Control	A/A	C/C	G/G	C/T	A/G	A/A
Control	A/A	C/C	G/G	C/T	A/G	A/A
Control	A/A	C/C	G/G	C/T	A/G	A/A
Control	A/A	C/C	G/G	C/T	A/G	A/A
Control	A/A	C/C	G/G	C/T	A/G	A/A
Control	A/A	C/C	G/G	C/T	A/G	A/A
Control	A/A	C/C	G/G	C/T	A/G	A/A
Control	A/A	C/C	G/G	C/T	A/G	A/A
Control	A/A	C/C	G/G	C/T	A/G	A/A
Control	A/A	C/C	G/G	C/T	A/G	A/A
Control	A/A	C/C	G/G	C/T	A/G	A/A
Control	A/A	C/C	G/G	C/T	A/G	A/A
Control	A/A	C/C	G/G	C/T	A/G	A/A
Control	A/A	C/C	G/G	C/T	A/G	A/A
Control	A/A	C/C	G/G	C/T	A/G	A/A
Control	A/A	C/C	G/G	C/T	A/G	A/A
Control	A/A	C/C	G/G	C/T	A/G	A/A
Control	A/A	C/C	G/G	C/T	A/G	A/A
Control	A/A	C/C	G/G	C/T	A/G	A/A
Control	A/A	C/C	G/G	C/T	A/G	A/A
Control	A/A	C/C	G/G	C/T	A/G	A/A
Control	A/A	C/C	G/G	C/T	A/G	A/A
Control	A/A	C/C	G/G	C/T	A/G	A/A
Control	A/A	C/C	G/G	C/T	A/G	A/A
Control	A/A	C/C	G/G	C/T	A/G	A/A
Control	A/A	C/C	G/G	C/T	A/G	A/A
Control	A/A	C/C	G/G	C/T	A/G	A/A
Control	A/A	C/C	G/G	C/T	A/G	A/A
Control	A/A	C/C	G/G	C/T	A/G	A/A
Control	A/A	C/C	G/G	C/T	A/G	A/A
Control	A/A	C/C	G/G	C/T	A/G	A/A
Control	A/A	C/C	G/G	C/T	A/G	A/A
Control	A/A	C/C	G/G	C/T	A/G	A/A
Control	A/A	C/C	G/G	C/T	A/G	A/A
Control	A/A	C/C	G/G	C/T	A/G	A/A
Control	A/A	C/C	G/G	C/T	A/G	A/A
Control	A/A	C/C	G/G	C/T	A/G	A/A
Control	A/A	C/C	G/G	C/T	A/G	A/A
Control	A/A	C/C	G/G	C/T	A/G	A/A
Control	A/A	C/C	G/G	C/T	A/G	A/A
Control	A/A	C/C	G/G	C/T	A/G	A/A
Control	A/A	C/C	G/G	C/T	A/G	A/A
Control	A/A	C/C	G/G	C/T	A/G	A/A
Control	A/A	C/C	G/G	C/T	A/G	A/A
Control	A/A	C/C	G/G	C/T	A/G	A/A
Control	A/A	C/C	G/G	C/T	A/G	A/A
Control	A/A	C/C	G/G	C/T	A/G	A/A
Control	A/A	C/C	G/G	C/T	A/G	A/A
Control	A/A	C/C	G/G	C/T	A/G	A/A
Control	A/A	C/C	G/G	C/T	A/G	A/A
Control	A/A	C/C	G/G	C/T	A/G	A/A
Control	A/A	C/C	G/G	C/T	A/G	A/A
Control	A/A	C/C	G/G	C/T	A/G	A/A
Control	A/A	C/C	G/G	C/T	A/G	A/A
Control	A/A	C/C	G/G	C/T	A/G	A/A
Control	A/A	C/C	G/G	C/T	A/G	A/A
Control	A/A	C/C	G/G	C/T	A/G	A/A
Control	A/A	C/C	G/G	C/T	A/G	A/A
Control	A/A	C/C	G/G	C/T	A/G	A/A
Control	A/A	C/C	G/G	C/T	A/G	A/A
Control	A/A	C/C	G/G	C/T	A/G	A/A
Control	A/A	C/C	G/G	C/T	A/G	A/A
Control	A/A	C/C	G/G	C/T	A/G	A/A
Control	A/A	C/C	G/G	C/T	A/G	A/A
Control	A/A	C/C	G/G	C/T	A/G	A/A
Control	A/A	C/C	G/G	C/T	A/G	A/A
Control	A/A	C/C	G/G	C/T	A/G	A/A
Control	A/A	C/C	G/G	C/T	A/G	A/A
Control	A/A	C/C	G/G	C/T	A/G	A/A
Control	A/A	C/C	G/G	C/T	A/G	A/A
Control	A/A	C/C	G/G	C/T	A/G	A/A
Control	A/A	C/C	G/G	C/T	A/G	A/A
Control	A/A	C/C	G/G	C/T	A/G	A/A
Control	A/A	C/C	G/G	C/T	A/G	A/A
Control	A/A	C/C	G/G	C/T	A/G	A/A
Control	A/A	C/C	G/G	C/T	A/G	A/A
Control	A/A	C/C	G/G	C/T	A/G	A/A
Control	A/A	C/C	G/G	C/T	A/G	A/A
Control	A/A	C/C	G/G	C/T	A/G	A/A
Control	A/A	C/C	G/G	C/T	A/G	A/A
Control	A/A	C/C	G/G	C/T	A/G	A/A
Control	A/A	C/C	G/G	C/T	A/G	A/A
Control	A/A	C/C	G/G	C/T	A/G	A/A
Control	A/A	C/C	G/G	C/T	A/G	A/A
Control	A/A	C/C	G/G	C/T	A/G	A/A
Control	A/A	C/C	G/G	C/T	A/G	A/A
Control	A/A	C/C	G/G	C/T	A/G	A/A
Control	A/A	C/C	G/G	C/T	A/G	A/A
Control	A/A	C/C	G/G	C/T	A/G	A/A
Control	A/A	C/C	G/G	C/T	A/G	A/A
Control	A/A	C/C	G/G	C/T	A/G	A/A
Control	A/A	C/C	G/G	C/T	A/G	A/A
Control	A/A	C/C	G/G	C/T	A/G	A/A
Control	A/A	C/C	G/G	C/T	A/G	A/A
Control	A/A	C/C	G/G	C/T	A/G	A/A
Control	A/A	C/C	G/G	C/T	A/G	A/A
Control	A/A	C/C	G/G	C/T	A/G	A/A
Control	A/A	C/C	G/G	C/T	A/G	A/A
Control	A/A	C/C	G/G	C/T	A/G	A/A
Control	A/A	C/C	G/G	C/T	A/G	A/A
Control	A/A	C/C	G/G	C/T	A/G	A/A
Control	A/A	C/C	G/G	C/T	A/G	A/A
Control	A/A	C/C	G/G	C/T	A/G	A/A
Control	A/A	C/C	G/G	C/T	A/G	A/A
Control	G/A	C/C	G/G	C/T	A/G	A/A
Control	G/A	C/C	G/G	C/T	A/G	A/A
Control	G/A	C/C	G/G	C/T	A/G	A/A
Control	G/A	C/C	G/G	C/T	A/G	A/A
Control	G/A	C/C	G/G	C/T	A/G	A/A
Control	G/A	C/C	G/G	C/T	A/G	A/A
Control	G/A	C/C	G/G	C/T	A/A	A/A
Control	G/A	C/C	G/G	C/T	A/A	A/A
Control	G/A	C/C	G/G	C/T	A/A	A/A
Control	G/A	T/C	G/G	C/T	A/A	A/A
Control	G/A	T/C	G/G	C/T	A/A	A/A
Control	G/A	T/C	G/G	C/T	A/A	A/A
Control	G/A	T/C	G/G	C/T	A/A	A/A
Control	G/A	T/C	G/G	C/T	A/A	A/A
Control	G/A	T/C	G/G	C/T	A/A	A/A
Control	G/A	T/C	G/G	C/T	A/A	A/A
Control	G/A	T/C	G/G	C/T	A/A	A/A
Control	G/A	T/C	G/G	C/T	A/A	A/A
Control	G/A	T/C	G/G	C/T	A/A	A/A
Control	G/A	T/C	G/G	C/T	A/A	A/A
Control	G/A	T/C	G/G	C/T	A/A	A/A
Control	G/A	T/C	G/G	C/T	A/A	A/A
Control	G/A	T/C	G/G	C/T	A/A	A/A
Control	G/A	T/C	G/G	C/T	A/A	A/A
Control	G/A	T/C	G/G	C/T	A/A	A/A
Control	G/A	T/C	G/G	C/T	A/A	A/A
Control	G/A	T/C	G/G	C/T	A/G	A/A
Control	G/A	T/C	G/G	C/T	A/G	A/A
Control	G/A	T/C	G/G	C/T	A/G	A/A
Control	G/A	T/C	G/G	C/T	A/A	A/A
Control	G/A	T/C	G/G	C/C	A/G	A/A
Control	G/A	T/C	G/G	C/C	A/G	A/A
Control	G/A	T/C	G/G	C/C	A/G	A/A
Control	G/A	T/C	G/G	C/C	A/G	A/A
Control	G/A	T/C	G/G	C/C	A/G	A/A
Control	G/A	T/C	G/G	C/C	A/G	A/A
Control	G/A	T/C	G/G	C/C	A/G	A/A
Control	G/A	T/C	G/G	C/C	A/G	A/A
Control	G/A	T/C	G/G	C/C	A/G	A/A
Control	G/A	T/C	G/G	C/C	A/G	A/A
Control	G/A	T/C	G/G	C/C	A/G	A/A
Control	G/A	T/C	G/G	C/C	A/G	A/A
Control	G/A	T/C	G/G	C/C	A/G	A/A
Control	G/A	T/C	G/G	C/C	A/G	A/A
Control	G/A	T/C	G/G	C/C	A/G	A/A
Control	G/A	T/C	G/G	C/C	A/G	A/A
Control	G/A	T/C	G/G	C/C	A/G	A/A
Control	G/A	T/C	G/G	C/C	A/G	A/A
Control	G/A	T/C	G/G	C/C	A/G	A/A
Control	G/A	T/C	G/G	C/C	A/G	A/A
Control	G/A	T/C	G/G	C/C	A/G	A/A
Control	G/A	T/C	G/G	C/C	G/G	A/A
Control	G/A	T/C	G/G	C/C	G/G	A/A
Control	G/A	T/C	G/G	C/C	G/G	A/A
Control	G/A	T/C	G/G	C/C	G/G	A/A
Control	G/A	T/C	G/G	C/C	G/G	A/A
Control	G/A	T/C	G/G	C/C	G/G	A/A
Control	G/A	T/C	G/G	C/C	G/G	A/A
Control	G/A	T/C	G/G	C/C	G/G	A/A
Control	G/A	T/C	G/G	C/C	G/G	A/A
Control	G/A	T/C	G/G	C/C	G/G	A/A
Control	G/A	T/C	G/G	C/C	G/G	A/A
Control	G/A	T/C	G/G	C/C	G/G	A/A
Control	G/A	T/C	G/G	C/C	G/G	A/A
Control	G/A	T/C	G/G	C/C	G/G	A/A
Control	G/A	T/C	G/G	C/C	G/G	A/A
Control	G/A	T/C	G/G	C/C	G/G	A/A
Control	G/A	T/C	G/G	C/C	G/G	A/A
Control	G/A	T/C	G/G	C/C	G/G	A/A
Control	G/A	T/C	G/G	C/C	G/G	A/A
Control	G/A	T/C	G/G	C/C	G/G	A/A
Control	G/A	T/C	G/G	C/C	G/G	A/A
Control	G/A	T/C	G/G	C/C	G/G	A/A
Control	G/A	T/C	G/G	C/C	G/G	A/A
Control	G/A	T/C	G/G	C/C	G/G	A/A
Control	G/A	T/C	G/G	C/C	G/G	A/A
Control	G/A	T/C	G/G	C/C	G/G	A/A
Control	G/A	T/C	G/G	C/C	G/G	A/A
Control	G/A	T/C	G/G	C/C	G/G	A/A
Control	G/A	T/C	G/G	C/C	G/G	A/A
Control	G/A	T/C	G/G	C/C	G/G	A/A
Control	G/A	T/C	G/G	C/C	G/G	A/A
Control	G/A	T/C	G/G	C/C	G/G	A/A
Control	G/A	T/C	G/G	C/C	G/G	A/A
Control	G/A	T/C	G/T	C/C	G/G	A/A
Control	G/A	T/C	G/T	C/C	G/G	A/A
Control	G/A	T/C	G/T	C/C	G/G	A/A
Control	G/A	T/C	G/T	C/C	G/G	A/A
Control	G/A	T/C	G/T	C/C	G/G	A/A
Control	G/A	T/C	G/T	C/C	G/G	A/A
Control	G/A	T/C	G/T	C/C	G/G	A/A
Control	G/A	T/C	G/T	C/C	G/G	A/A
Control	G/A	T/C	G/T	C/C	G/G	A/A
Control	G/A	T/C	G/T	C/C	G/G	A/A
Control	G/A	T/C	G/T	C/C	G/G	A/A
Control	G/A	T/C	G/T	C/C	G/G	A/A
Control	G/A	T/C	G/T	C/C	G/G	A/A
Control	G/A	T/C	G/T	C/C	G/G	A/A
Control	G/A	T/C	G/T	C/C	G/G	A/A
Control	G/A	T/C	G/T	C/C	G/G	A/A
Control	G/A	T/C	G/T	C/C	G/G	A/A
Control	G/A	T/C	G/T	C/C	G/G	A/A
Control	G/A	T/C	G/T	C/C	G/G	A/A
Control	G/A	T/C	G/T	C/C	G/G	A/A
Control	G/A	T/C	G/T	C/C	G/G	A/A
Control	G/A	T/C	G/T	C/C	G/G	A/A
Control	G/A	T/C	G/T	C/C	G/G	A/A
Control	G/A	T/C	G/T	C/C	G/G	A/A
Control	G/A	T/C	G/T	C/C	G/G	A/A
Control	G/A	T/C	G/T	C/C	G/G	A/A
Control	G/A	T/C	G/T	C/C	G/G	A/A
Control	G/A	T/C	G/T	C/C	G/G	A/A
Control	G/A	T/C	G/T	C/C	G/G	A/A
Control	G/A	T/C	G/T	C/C	G/G	A/A
Control	G/A	T/C	G/T	C/C	G/G	A/A
Control	G/A	T/C	G/T	C/C	G/G	A/A
Control	G/A	T/C	G/T	C/C	G/G	A/A
Control	G/A	T/C	G/T	C/C	G/G	A/A
Control	G/A	T/C	G/T	C/C	G/G	A/A
Control	G/A	T/C	G/T	C/C	G/G	A/A
Control	G/A	T/C	G/T	C/C	G/G	A/A
Control	G/A	T/C	G/T	C/C	G/G	A/A
Control	G/A	T/C	G/T	C/C	G/G	A/A
Control	G/A	T/C	G/T	C/C	G/G	A/A
Control	G/A	T/C	G/T	C/C	G/G	A/A
Control	G/A	T/C	G/T	C/C	G/G	A/A
Control	G/A	T/C	G/T	C/C	G/G	A/A
Control	G/A	T/C	G/T	C/C	G/G	A/A
Control	G/A	T/C	G/T	C/C	G/G	A/A
Control	G/A	T/C	G/T	C/C	G/G	A/T
Control	G/A	T/C	G/T	C/C	G/G	A/T
Control	G/A	T/C	G/T	C/C	G/G	A/T
Control	G/A	T/C	G/T	C/C	G/G	A/T
Control	G/A	T/C	G/T	C/C	G/G	A/T
Control	G/A	T/C	G/T	C/C	G/G	A/T
Control	G/A	T/C	G/T	C/C	G/G	A/T
Control	G/A	T/C	G/T	C/C	G/G	A/T
Control	G/A	T/C	G/T	C/C	G/G	A/T
Control	G/A	T/C	G/T	C/C	G/G	A/T
Control	G/A	T/C	G/T	C/C	G/G	A/T
Control	G/A	T/C	G/T	C/C	G/G	A/T
Control	G/A	T/C	G/T	C/C	G/G	A/T
Control	G/A	T/C	G/T	T/T	G/G	A/T
Control	G/A	T/C	G/T	T/T	G/G	A/T
Control	G/A	T/C	G/T	T/T	G/G	A/T
Control	G/A	T/C	G/T	T/T	G/G	A/T
Control	G/A	T/C	G/T	T/T	G/G	A/T
Control	G/A	T/C	G/T	T/T	G/G	A/T
Control	G/A	T/C	G/T	T/T	G/G	A/T
Control	G/A	T/C	G/T	T/T	G/G	A/T
Control	G/A	T/C	G/T	T/T	G/G	A/T
Control	G/A	T/C	G/T	T/T	G/G	A/T
Control	G/A	T/C	G/T	T/T	G/G	A/T
Control	G/A	T/C	G/T	T/T	G/G	A/T
Control	G/A	T/C	G/T	T/T	G/G	A/T
Control	G/A	T/C	G/T	T/T	G/G	A/T
Control	G/A	T/C	G/T	T/T	G/G	A/T
Control	G/A	T/C	G/T	T/T	G/G	A/T
Control	G/A	T/C	G/T	T/T	G/G	A/T
Control	G/A	T/C	G/T	T/T	G/G	A/T
Control	G/A	T/C	G/T	T/T	G/G	A/T
Control	G/A	T/C	G/T	T/T	G/G	A/T
Control	G/A	T/C	G/T	T/T	G/G	A/T
Control	G/A	T/C	G/T	T/T	G/G	A/T
Control	G/A	T/C	G/T	T/T	G/G	A/T
Control	G/A	T/C	G/T	T/T	G/G	A/T
Control	G/A	T/C	G/T	T/T	G/G	A/T
Control	G/A	T/C	G/T	T/T	G/G	A/T
Control	G/A	T/C	G/T	T/T	G/G	A/T
Control	G/A	T/C	G/T	T/T	G/G	A/T
Control	G/A	T/C	G/T	T/T	G/G	A/T
Control	G/A	T/C	G/T	T/T	G/G	A/T
Control	G/A	T/C	G/T	T/T	G/G	A/T
Control	G/A	T/C	G/T	T/T	G/G	A/T
Control	G/A	T/C	G/T	T/T	G/G	A/T
Control	G/A	T/C	G/T	T/T	G/G	A/T
Control	G/A	T/C	G/T	T/T	G/G	A/T
Control	G/A	T/C	G/T	T/T	G/G	A/T
Control	G/A	T/C	G/T	T/T	G/G	A/T
Control	G/A	T/C	G/T	T/T	G/G	A/T
Control	G/A	T/C	G/T	T/T	G/G	A/T
Control	G/A	T/C	G/T	T/T	G/G	A/T
Control	G/A	T/C	G/T	T/T	G/G	A/T
Control	G/A	T/C	G/T	T/T	G/G	A/T
Control	G/G	T/C	G/T	T/T	G/G	A/T
Control	G/G	T/C	G/T	T/T	G/G	A/T
Control	G/G	T/C	G/T	T/T	G/G	A/T
Control	G/G	T/C	G/T	T/T	G/G	A/T
Control	G/G	T/C	G/T	T/T	G/G	A/T
Control	G/G	T/C	G/T	T/T	A/A	A/T
Control	G/G	T/C	G/T	T/T	A/A	A/T
Control	G/G	T/C	G/T	T/T	A/A	A/T
Control	G/G	T/C	G/T	T/T	A/A	A/T
Control	G/G	T/C	G/T	T/T	A/A	A/T
Control	G/G	T/C	G/T	T/T	A/A	A/T
Control	G/G	T/T	G/T	T/T	A/A	A/T
Control	G/G	T/T	G/T	T/T	A/A	A/T
Control	G/G	T/T	G/T	T/T	A/A	A/T
Control	G/G	T/T	G/T	T/T	A/A	A/T
Control	G/G	T/T	G/T	T/T	A/A	A/T
Control	G/G	T/T	G/T	T/T	A/A	A/T
Control	G/G	T/T	G/T	T/T	A/A	A/T
Control	G/G	T/T	G/T	T/T	A/A	A/T
Control	G/G	T/T	G/T	T/T	A/A	A/T
Control	G/G	T/T	G/T	T/T	A/A	A/T
Control	G/G	T/T	G/T	T/T	A/A	A/T
Control	G/G	T/T	G/T	T/T	A/A	A/T
Control	G/G	T/T	G/T	T/T	A/A	A/T
Control	G/G	T/T	G/T	T/T	A/A	A/T
Control	G/G	T/T	G/T	T/T	A/A	A/T
Control	G/G	T/T	G/T	T/T	A/A	A/T
Control	G/G	T/T	G/T	T/T	A/A	A/T
Control	G/G	T/T	G/T	T/T	A/A	A/T
Control	G/G	T/T	G/T	T/T	A/A	A/T
Control	G/G	T/T	T/T	T/T	A/A	A/T
Control	G/G	T/T	T/T	T/T	A/A	A/T
Control	G/G	T/T	T/T	T/T	A/A	A/T
Control	G/G	T/T	T/T	T/T	A/A	A/T
Control	G/G	T/T	T/T	T/T	A/A	A/T
Control	G/G	T/T	T/T	T/T	A/A	A/T
CAD	G/A	T/C	G/T	T/T	A/A	A/T
CAD	A/A	C/C	G/G	T/T	A/A	A/T
CAD	A/A	T/C	G/G	T/T	A/A	A/T
CAD	G/A	T/C	G/T	T/T	A/A	A/T
CAD	A/A	C/C	G/G	T/T	A/A	A/T
CAD	A/A	C/C	G/G	T/T	A/A	A/T
CAD	G/G	T/T	T/T	T/T	A/A	A/T
CAD	A/A	C/C	G/T	T/T	A/A	A/T
CAD	G/G	T/T	T/T	T/T	A/A	A/T
CAD	A/A	C/C	G/G	T/T	A/A	A/T
CAD	A/A	C/C	T/T	T/T	A/A	A/T
CAD	A/A	C/C	G/G	T/T	A/A	A/T
CAD	G/A	T/C	G/T	T/T	A/A	A/T
CAD	G/A	T/C	G/T	T/T	A/A	A/T
CAD	G/A	T/T	G/G	T/T	A/A	A/T
CAD	G/G	T/T	G/T	T/T	A/A	A/T
CAD	A/A	C/C	G/G	T/T	A/A	A/T
CAD	A/A	C/C	G/T	T/T	A/A	A/T
CAD	A/A	C/C	G/T	T/T	A/A	A/T
CAD	A/A	C/C	G/T	T/T	A/A	A/T
CAD	A/A	C/C	G/T	T/T	A/A	A/T
CAD	A/A	C/C	G/T	T/T	A/A	A/T
CAD	A/A	C/C	G/T	T/T	A/A	A/T
CAD	A/A	C/C	G/T	T/T	A/A	A/T
CAD	A/A	C/C	G/T	T/T	A/A	A/T
CAD	A/A	C/C	G/G	T/T	A/A	A/T
CAD	A/A	C/C	G/G	T/T	A/A	A/T
CAD	A/A	C/C	G/G	T/T	A/A	A/T
CAD	A/A	C/C	G/G	T/T	A/A	A/T
CAD	A/A	C/C	G/G	T/T	A/A	A/T
CAD	A/A	C/C	G/G	T/T	A/A	T/T
CAD	A/A	C/C	G/G	T/T	A/A	T/T
CAD	A/A	C/C	G/G	T/T	A/A	T/T
CAD	A/A	C/C	G/G	T/T	A/A	T/T
CAD	A/A	C/C	G/G	C/C	A/A	T/T
CAD	A/A	C/C	G/G	C/C	A/A	T/T
CAD	A/A	C/C	G/G	C/C	A/A	T/T
CAD	A/A	C/C	G/G	C/C	A/A	T/T
CAD	A/A	C/C	G/G	C/T	A/A	T/T
CAD	A/A	C/C	G/G	C/T	A/A	T/T
CAD	A/A	C/C	G/G	C/T	A/A	T/T
CAD	A/A	C/C	G/G	C/T	A/A	T/T
CAD	A/A	C/C	G/G	C/T	G/G	T/T
CAD	A/A	C/C	G/G	C/C	G/G	T/T
CAD	A/A	C/C	G/G	C/T	A/G	A/A
CAD	A/A	C/C	G/G	C/T	A/G	A/A
CAD	A/A	C/C	G/G	C/T	A/G	A/A
CAD	A/A	C/C	G/G	C/T	A/G	A/A
CAD	A/A	C/C	G/G	C/T	A/G	A/A
CAD	A/A	C/C	G/G	C/T	A/G	A/A
CAD	A/A	C/C	G/G	C/T	A/G	A/A
CAD	A/A	C/C	G/G	C/T	A/G	A/A
CAD	A/A	C/C	G/G	C/T	G/G	A/A
CAD	A/A	C/C	G/G	C/T	G/G	A/A
CAD	A/A	C/C	G/G	C/T	G/G	A/A
CAD	A/A	C/C	G/G	C/T	G/G	A/A
CAD	A/A	C/C	G/G	C/T	G/G	A/A
CAD	A/A	C/C	G/G	C/T	G/G	A/A
CAD	A/A	C/C	G/G	C/T	G/G	A/A
CAD	A/A	C/C	G/G	C/T	G/G	A/A
CAD	A/A	C/C	G/G	C/T	G/G	A/A
CAD	A/A	C/C	G/G	C/T	G/G	A/A
CAD	A/A	C/C	G/G	C/T	G/G	A/A
CAD	A/A	C/C	G/G	C/T	G/G	A/A
CAD	A/A	C/C	G/G	C/T	G/G	A/A
CAD	A/A	C/C	G/G	C/T	G/G	A/A
CAD	A/A	C/C	G/G	C/T	G/G	A/A
CAD	A/A	C/C	G/G	C/T	G/G	A/A
CAD	A/A	C/C	G/G	C/T	G/G	A/A
CAD	A/A	C/C	G/G	C/T	G/G	A/A
CAD	A/A	C/C	G/G	C/T	G/G	A/A
CAD	A/A	C/C	G/G	C/T	G/G	A/A
CAD	A/A	C/C	G/G	C/T	G/G	A/A
CAD	A/A	C/C	G/G	C/T	G/G	A/A
CAD	A/A	C/C	G/G	C/T	G/G	A/A
CAD	A/A	C/C	G/G	C/T	G/G	A/A
CAD	A/A	C/C	G/G	C/T	G/G	A/A
CAD	A/A	C/C	G/G	C/T	G/G	A/A
CAD	A/A	C/C	G/G	C/T	G/G	A/A
CAD	A/A	C/C	G/G	C/T	G/G	A/A
CAD	A/A	C/C	G/G	C/T	G/G	A/A
CAD	A/A	C/C	G/G	C/T	G/G	A/A
CAD	A/A	C/C	G/G	C/T	G/G	A/A
CAD	A/A	C/C	G/G	C/T	G/G	A/A
CAD	A/A	C/C	G/G	C/T	A/A	A/A
CAD	A/A	C/C	G/G	C/T	A/A	A/A
CAD	A/A	C/C	G/G	C/T	A/A	A/A
CAD	A/A	C/C	G/G	C/T	A/A	A/A
CAD	A/A	C/C	G/G	C/T	A/A	A/A
CAD	A/A	C/C	G/G	C/T	A/A	A/A
CAD	A/A	C/C	G/G	C/T	A/A	A/A
CAD	A/A	C/C	G/G	C/T	A/A	A/A
CAD	A/A	C/C	G/G	C/T	A/A	A/A
CAD	A/A	C/C	G/G	C/T	A/A	A/A
CAD	A/A	C/C	G/G	C/T	A/A	A/A
CAD	A/A	C/C	G/G	C/T	A/A	A/A
CAD	A/A	C/C	G/G	C/T	A/A	A/A
CAD	A/A	C/C	G/G	C/T	A/A	A/A
CAD	A/A	C/C	G/G	C/T	A/A	A/A
CAD	A/A	C/C	G/G	C/T	A/A	A/A
CAD	A/A	C/C	G/G	C/T	A/A	A/A
CAD	A/A	C/C	G/G	C/T	A/A	A/A
CAD	A/A	C/C	G/G	C/T	A/A	A/A
CAD	A/A	C/C	G/G	C/T	A/A	A/A
CAD	A/A	C/C	G/G	C/T	A/A	A/A
CAD	A/A	C/C	G/G	C/T	A/A	A/A
CAD	A/A	C/C	G/G	C/T	A/A	A/A
CAD	A/A	C/C	G/G	C/T	A/A	A/A
CAD	A/A	C/C	G/G	C/T	A/A	A/A
CAD	A/A	C/C	G/G	C/T	A/A	A/A
CAD	A/A	C/C	G/G	C/T	A/A	A/A
CAD	A/A	C/C	G/G	C/T	A/A	A/A
CAD	A/A	C/C	G/G	C/T	A/A	A/A
CAD	A/A	C/C	G/G	C/T	A/A	A/A
CAD	A/A	C/C	G/G	C/T	A/A	A/A
CAD	A/A	C/C	G/G	C/T	A/A	A/A
CAD	A/A	C/C	G/G	C/T	A/A	A/A
CAD	A/A	C/C	G/G	C/T	A/A	A/A
CAD	A/A	C/C	G/G	C/T	A/A	A/A
CAD	A/A	C/C	G/G	C/T	A/A	A/A
CAD	A/A	C/C	G/G	C/T	A/A	A/A
CAD	A/A	C/C	G/G	C/T	A/A	A/A
CAD	A/A	C/C	G/G	C/T	A/A	A/A
CAD	A/A	C/C	G/G	C/T	A/A	A/A
CAD	A/A	C/C	G/G	C/T	A/A	A/A
CAD	A/A	C/C	G/G	C/T	A/A	A/A
CAD	A/A	C/C	G/G	C/T	A/A	A/A
CAD	A/A	C/C	G/G	C/T	A/A	A/A
CAD	A/A	C/C	G/G	C/T	A/A	A/A
CAD	A/A	C/C	G/G	C/T	A/A	A/A
CAD	A/A	C/C	G/G	C/T	A/A	A/A
CAD	A/A	C/C	G/G	C/T	A/A	A/A
CAD	A/A	C/C	G/G	C/T	A/A	A/A
CAD	A/A	C/C	G/G	C/T	A/A	A/A
CAD	A/A	C/C	G/G	C/T	A/A	A/A
CAD	A/A	C/C	G/G	C/T	A/A	A/A
CAD	A/A	C/C	G/G	C/T	A/A	A/A
CAD	A/A	C/C	G/G	C/T	A/A	A/A
CAD	A/A	C/C	G/G	C/T	A/A	A/A
CAD	A/A	C/C	G/G	C/T	A/A	A/A
CAD	A/A	C/C	G/G	C/T	A/A	A/A
CAD	A/A	C/C	G/G	C/T	A/A	A/A
CAD	A/A	C/C	G/G	C/T	A/A	A/A
CAD	A/A	C/C	G/G	C/T	A/A	A/A
CAD	A/A	C/C	G/G	C/T	A/G	A/A
CAD	A/A	C/C	G/G	C/T	A/G	A/A
CAD	A/A	C/C	G/G	C/T	A/G	A/A
CAD	A/A	C/C	G/G	C/T	A/G	A/A
CAD	A/A	C/C	G/G	C/T	A/G	A/A
CAD	A/A	C/C	G/G	C/T	A/G	A/A
CAD	A/A	C/C	G/G	C/T	A/G	A/A
CAD	A/A	C/C	G/G	C/T	A/G	A/A
CAD	A/A	C/C	G/G	C/T	A/G	A/A
CAD	A/A	C/C	G/G	C/T	A/G	A/A
CAD	A/A	C/C	G/G	C/T	A/G	A/A
CAD	A/A	C/C	G/G	C/T	A/G	A/A
CAD	A/A	C/C	G/G	C/T	A/G	A/A
CAD	A/A	C/C	G/G	C/T	A/G	A/A
CAD	A/A	C/C	G/G	C/T	A/G	A/A
CAD	A/A	C/C	G/G	C/T	A/G	A/A
CAD	A/A	C/C	G/G	C/T	A/G	A/A
CAD	A/A	C/C	G/G	C/T	A/G	A/A
CAD	A/A	C/C	G/G	C/T	A/G	A/A
CAD	A/A	C/C	G/G	C/T	A/G	A/A
CAD	A/A	C/C	G/G	C/T	A/G	A/A
CAD	A/A	C/C	G/G	C/T	A/G	A/A
CAD	A/A	C/C	G/G	C/T	A/G	A/A
CAD	A/A	C/C	G/G	C/T	A/G	A/A
CAD	A/A	C/C	G/G	C/T	A/G	A/A
CAD	A/A	C/C	G/G	C/T	A/G	A/A
CAD	A/A	C/C	G/G	C/T	A/G	A/A
CAD	A/A	C/C	G/G	C/T	A/G	A/A
CAD	A/A	C/C	G/G	C/T	A/G	A/A
CAD	A/A	C/C	G/G	C/T	A/G	A/A
CAD	A/A	C/C	G/G	C/T	A/G	A/A
CAD	A/A	C/C	G/G	C/T	A/G	A/A
CAD	A/A	C/C	G/G	C/T	A/G	A/A
CAD	A/A	C/C	G/G	C/T	A/G	A/A
CAD	A/A	C/C	G/G	C/T	A/G	A/A
CAD	A/A	C/C	G/G	C/T	A/G	A/A
CAD	A/A	C/C	G/G	C/T	A/G	A/A
CAD	A/A	C/C	G/G	C/T	A/G	A/A
CAD	A/A	C/C	G/G	C/T	A/G	A/A
CAD	A/A	C/C	G/G	C/T	A/G	A/A
CAD	A/A	C/C	G/G	C/T	A/G	A/A
CAD	A/A	C/C	G/G	C/T	A/G	A/A
CAD	A/A	C/C	G/G	C/T	A/G	A/A
CAD	A/A	C/C	G/G	C/T	A/G	A/A
CAD	A/A	C/C	G/G	C/T	A/G	A/A
CAD	A/A	C/C	G/G	C/T	A/G	A/A
CAD	A/A	C/C	G/G	C/T	A/G	A/A
CAD	A/A	C/C	G/G	C/T	A/G	A/A
CAD	A/A	C/C	G/G	C/T	A/G	A/A
CAD	A/A	C/C	G/G	C/T	A/G	A/A
CAD	A/A	C/C	G/G	C/T	A/G	A/A
CAD	A/A	C/C	G/G	C/T	A/G	A/A
CAD	A/A	C/C	G/G	C/T	A/G	A/A
CAD	A/A	C/C	G/G	C/T	A/G	A/A
CAD	A/A	C/C	G/G	C/T	A/G	A/A
CAD	A/A	C/C	G/G	C/T	A/G	A/A
CAD	A/A	C/C	G/G	C/T	A/G	A/A
CAD	A/A	C/C	G/G	C/T	A/G	A/A
CAD	A/A	C/C	G/G	C/T	A/G	A/A
CAD	A/A	C/C	G/G	C/T	A/G	A/A
CAD	A/A	C/C	G/G	C/T	A/G	A/A
CAD	A/A	C/C	G/G	C/T	A/G	A/A
CAD	A/A	C/C	G/G	C/T	A/G	A/A
CAD	A/A	C/C	G/G	C/T	A/G	A/A
CAD	A/A	C/C	G/G	C/T	A/G	A/A
CAD	A/A	C/C	G/G	C/T	A/G	A/A
CAD	A/A	C/C	G/G	C/T	A/G	A/A
CAD	A/A	C/C	G/G	C/T	A/G	A/A
CAD	A/A	C/C	G/G	C/T	A/G	A/A
CAD	A/A	C/C	G/G	C/T	A/G	A/A
CAD	A/A	C/C	G/G	C/T	A/G	A/A
CAD	A/A	C/C	G/G	C/T	A/G	A/A
CAD	A/A	C/C	G/G	C/T	A/G	A/A
CAD	A/A	C/C	G/G	C/T	A/G	A/A
CAD	A/A	C/C	G/G	C/T	A/G	A/A
CAD	A/A	C/C	G/G	C/T	A/G	A/A
CAD	A/A	C/C	G/G	C/T	A/G	A/A
CAD	A/A	C/C	G/G	C/T	A/G	A/A
CAD	A/A	C/C	G/G	C/T	A/G	A/A
CAD	A/A	C/C	G/G	C/T	A/G	A/A
CAD	A/A	C/C	G/G	C/T	A/G	A/A
CAD	A/A	C/C	G/G	C/T	A/G	A/A
CAD	A/A	C/C	G/G	C/T	A/G	A/A
CAD	A/A	C/C	G/G	C/T	A/G	A/A
CAD	A/A	C/C	G/G	C/T	A/G	A/A
CAD	A/A	C/C	G/G	C/T	A/G	A/A
CAD	A/A	C/C	G/G	C/T	A/G	A/A
CAD	A/A	C/C	G/G	C/T	A/G	A/A
CAD	A/A	C/C	G/G	C/T	A/G	A/A
CAD	A/A	C/C	G/G	C/T	A/G	A/A
CAD	A/A	C/C	G/G	C/T	A/G	A/A
CAD	A/A	C/C	G/G	C/T	A/G	A/A
CAD	A/A	C/C	G/G	C/T	A/G	A/A
CAD	A/A	C/C	G/G	C/T	A/G	A/A
CAD	A/A	C/C	G/G	C/T	A/G	A/A
CAD	A/A	C/C	G/G	C/T	A/G	A/A
CAD	A/A	C/C	G/G	C/T	A/G	A/A
CAD	A/A	C/C	G/G	C/T	A/G	A/A
CAD	A/A	C/C	G/G	C/T	A/G	A/A
CAD	A/A	C/C	G/G	C/T	A/G	A/A
CAD	A/A	C/C	G/G	C/T	A/G	A/A
CAD	A/A	C/C	G/G	C/T	A/G	A/A
CAD	A/A	C/C	G/G	C/T	A/G	A/A
CAD	A/A	C/C	G/G	C/T	A/G	A/A
CAD	A/A	C/C	G/G	C/T	A/G	A/A
CAD	A/A	C/C	G/G	C/T	A/G	A/A
CAD	A/A	C/C	G/G	C/T	A/G	A/A
CAD	A/A	C/C	G/G	C/T	A/G	A/A
CAD	A/A	C/C	G/G	C/T	A/G	A/A
CAD	A/A	C/C	G/G	C/T	A/G	A/A
CAD	A/A	C/C	G/G	C/T	A/G	A/A
CAD	A/A	C/C	G/G	C/T	A/G	A/A
CAD	A/A	C/C	G/G	C/T	A/G	A/A
CAD	A/A	C/C	G/G	C/T	A/G	A/A
CAD	A/A	C/C	G/G	C/T	A/G	A/A
CAD	A/A	C/C	G/G	C/T	A/G	A/A
CAD	A/A	C/C	G/G	C/T	A/G	A/A
CAD	A/A	C/C	G/G	C/T	A/G	A/A
CAD	A/A	C/C	G/G	C/T	A/G	A/A
CAD	A/A	C/C	G/G	C/T	A/G	A/A
CAD	A/A	C/C	G/G	C/T	A/G	A/A
CAD	A/A	C/C	G/G	C/T	A/G	A/A
CAD	A/A	C/C	G/G	C/T	A/G	A/A
CAD	A/A	C/C	G/G	C/T	A/G	A/A
CAD	A/A	C/C	G/G	C/T	A/G	A/A
CAD	A/A	C/C	G/G	C/T	A/G	A/A
CAD	A/A	C/C	G/G	C/T	A/G	A/A
CAD	A/A	C/C	G/G	C/T	A/G	A/A
CAD	A/A	C/C	G/G	C/T	A/G	A/A
CAD	A/A	C/C	G/G	C/T	A/G	A/A
CAD	A/A	C/C	G/G	C/T	A/G	A/A
CAD	A/A	C/C	G/G	C/T	A/G	A/A
CAD	A/A	C/C	G/G	C/T	A/G	A/A
CAD	A/A	C/C	G/G	C/T	A/G	A/A
CAD	A/A	C/C	G/G	C/T	A/G	A/A
CAD	A/A	C/C	G/G	C/T	A/G	A/A
CAD	A/A	C/C	G/G	C/T	A/G	A/A
CAD	A/A	C/C	G/G	C/T	A/G	A/A
CAD	A/A	C/C	G/G	C/T	A/G	A/A
CAD	A/A	C/C	G/G	C/T	A/G	A/A
CAD	A/A	C/C	G/G	C/T	A/G	A/A
CAD	A/A	C/C	G/G	C/T	A/G	A/A
CAD	A/A	C/C	G/G	C/C	A/G	A/A
CAD	A/A	C/C	G/G	C/C	A/G	A/A
CAD	A/A	C/C	G/G	C/C	A/G	A/A
CAD	A/A	C/C	G/G	C/C	A/G	A/A
CAD	A/A	C/C	G/G	C/C	A/G	A/A
CAD	A/A	C/C	G/G	C/C	A/G	A/A
CAD	A/A	C/C	G/G	C/C	A/G	A/A
CAD	A/A	C/C	G/G	C/C	A/G	A/A
CAD	A/A	C/C	G/G	C/C	A/G	A/A
CAD	A/A	C/C	G/G	C/C	A/G	A/A
CAD	A/A	C/C	G/G	C/C	A/G	A/A
CAD	A/A	C/C	G/G	C/C	A/G	A/A
CAD	A/A	C/C	G/G	C/C	A/G	A/A
CAD	A/A	C/C	G/G	C/C	A/G	A/A
CAD	A/A	C/C	G/G	C/C	A/G	A/A
CAD	A/A	C/C	G/G	C/C	A/G	A/A
CAD	A/A	C/C	G/G	C/C	A/G	A/A
CAD	A/A	T/C	G/G	C/C	A/G	A/A
CAD	A/A	T/C	G/G	C/C	A/G	A/A
CAD	A/A	T/C	G/G	C/C	A/G	A/A
CAD	A/A	T/C	G/G	C/C	A/G	A/A
CAD	A/A	T/C	G/G	C/C	A/G	A/A
CAD	A/A	T/C	G/G	C/C	A/G	A/A
CAD	G/A	T/C	G/G	C/C	A/G	A/A
CAD	G/A	T/C	G/G	C/C	A/G	A/A
CAD	G/A	T/C	G/G	C/C	A/G	A/A
CAD	G/A	T/C	G/G	C/C	A/G	A/A
CAD	G/A	T/C	G/G	C/C	A/G	A/A
CAD	G/A	T/C	G/G	C/C	A/G	A/A
CAD	G/A	T/C	G/G	C/C	A/G	A/A
CAD	G/A	T/C	G/G	C/C	A/G	A/A
CAD	G/A	T/C	G/G	C/C	A/G	A/A
CAD	G/A	T/C	G/G	C/C	A/G	A/A
CAD	G/A	T/C	G/G	C/C	A/G	A/A
CAD	G/A	T/C	G/G	C/C	A/G	A/A
CAD	G/A	T/C	G/G	C/C	A/G	A/A
CAD	G/A	T/C	G/G	C/C	A/G	A/A
CAD	G/A	T/C	G/G	C/C	A/G	A/A
CAD	G/A	T/C	G/G	C/C	A/G	A/A
CAD	G/A	T/C	G/G	C/C	A/G	A/A
CAD	G/A	T/C	G/G	C/C	A/G	A/A
CAD	G/A	T/C	G/G	C/C	A/G	A/A
CAD	G/A	T/C	G/G	C/C	A/G	A/A
CAD	G/A	T/C	G/G	C/C	A/G	A/A
CAD	G/A	T/C	G/G	C/C	A/G	A/A
CAD	G/A	T/C	G/G	C/C	A/G	A/A
CAD	G/A	T/C	G/G	C/C	A/G	A/A
CAD	G/A	T/C	G/G	C/C	A/G	A/A
CAD	G/A	T/C	G/G	C/C	A/G	A/A
CAD	G/A	T/C	G/G	C/C	A/G	A/A
CAD	G/A	T/C	G/G	C/C	A/G	A/A
CAD	G/A	T/C	G/G	C/C	A/G	A/A
CAD	G/A	T/C	G/G	C/C	A/G	A/A
CAD	G/A	T/C	G/G	C/C	A/G	A/A
CAD	G/A	T/C	G/G	C/C	A/G	A/A
CAD	G/A	T/C	G/G	C/C	A/G	A/A
CAD	G/A	T/C	G/G	C/C	A/G	A/A
CAD	G/A	T/C	G/G	C/C	A/G	A/A
CAD	G/A	T/C	G/G	C/C	A/G	A/A
CAD	G/A	T/C	G/G	C/C	A/G	A/A
CAD	G/A	T/C	G/G	C/C	A/G	A/A
CAD	G/A	T/C	G/T	C/C	A/G	A/A
CAD	G/A	T/C	G/T	C/C	A/G	A/A
CAD	G/A	T/C	G/T	C/C	A/G	A/A
CAD	G/A	T/C	G/T	C/C	A/G	A/A
CAD	G/A	T/C	G/T	C/C	A/G	A/A
CAD	G/A	T/C	G/T	C/C	A/G	A/A
CAD	G/A	T/C	G/T	C/C	A/G	A/A
CAD	G/A	T/C	G/T	C/C	A/G	A/A
CAD	G/A	T/C	G/T	C/C	A/G	A/A
CAD	G/A	T/C	G/T	C/C	A/G	A/A
CAD	G/A	T/C	G/T	C/C	A/G	A/A
CAD	G/A	T/C	G/T	C/C	A/G	A/A
CAD	G/A	T/C	G/T	C/C	A/G	A/A
CAD	G/A	T/C	G/T	C/C	A/G	A/A
CAD	G/A	T/C	G/T	C/C	A/G	A/A
CAD	G/A	T/C	G/T	C/C	A/G	A/A
CAD	G/A	T/C	G/T	C/C	A/G	A/A
CAD	G/A	T/C	G/T	C/C	A/G	A/A
CAD	G/A	T/C	G/T	C/C	A/G	A/A
CAD	G/A	T/C	G/T	C/C	A/G	A/A
CAD	G/A	T/C	G/T	C/C	A/G	A/A
CAD	G/A	T/C	G/T	C/C	A/G	A/A
CAD	G/A	T/C	G/T	C/C	A/G	A/A
CAD	G/A	T/C	G/T	C/C	A/G	A/A
CAD	G/A	T/C	G/T	C/C	A/G	A/A
CAD	G/A	T/C	G/T	C/C	A/G	A/A
CAD	G/A	T/C	G/T	C/C	A/G	A/A
CAD	G/A	T/C	G/T	C/C	A/G	A/A
CAD	G/A	T/C	G/T	C/C	A/G	A/A
CAD	G/A	T/C	G/T	C/C	A/G	A/A
CAD	G/A	T/C	G/T	C/C	A/G	A/A
CAD	G/A	T/C	G/T	C/C	A/G	A/A
CAD	G/A	T/C	G/T	C/C	A/G	A/A
CAD	G/A	T/C	G/T	C/C	A/G	A/A
CAD	G/A	T/C	G/T	C/C	A/G	A/A
CAD	G/A	T/C	G/T	C/C	A/G	A/A
CAD	G/A	T/C	G/T	C/C	A/G	A/A
CAD	G/A	T/C	G/T	C/C	A/G	A/A
CAD	G/A	T/C	G/T	C/C	A/G	A/A
CAD	G/A	T/C	G/T	C/C	A/G	A/A
CAD	G/A	T/C	G/T	C/C	A/G	A/A
CAD	G/A	T/C	G/T	C/C	A/G	A/A
CAD	G/A	T/C	G/T	C/C	A/G	A/A
CAD	G/A	T/C	G/T	C/C	A/G	A/A
CAD	G/A	T/C	G/T	C/C	A/G	A/A
CAD	G/A	T/C	G/T	C/C	A/G	A/A
CAD	G/A	T/C	G/T	C/C	A/G	A/A
CAD	G/A	T/C	G/T	C/C	A/G	A/A
CAD	G/A	T/C	G/T	C/C	A/G	A/A
CAD	G/A	T/C	G/T	C/C	A/G	A/A
CAD	G/A	T/C	G/T	C/C	A/G	A/A
CAD	G/A	T/C	G/T	C/C	A/G	A/A
CAD	G/A	T/C	G/T	C/C	A/G	A/A
CAD	G/A	T/C	G/T	C/C	A/G	A/A
CAD	G/A	T/C	G/T	C/C	A/G	A/A
CAD	G/A	T/C	G/T	C/C	A/G	A/A
CAD	G/A	T/C	G/T	C/C	A/G	A/A
CAD	G/A	T/C	G/T	C/C	A/G	A/A
CAD	G/A	T/C	G/T	C/C	A/G	A/A
CAD	G/A	T/C	G/T	C/C	A/G	A/A
CAD	G/A	T/C	G/T	C/C	A/G	A/A
CAD	G/A	T/C	G/T	C/C	A/G	A/A
CAD	G/A	T/C	G/T	C/C	A/G	A/A
CAD	G/A	T/C	G/T	C/C	A/G	A/A
CAD	G/A	T/C	G/T	C/C	A/G	A/A
CAD	G/A	T/C	G/T	C/C	A/G	A/A
CAD	G/A	T/C	G/T	C/C	A/G	A/A
CAD	G/A	T/C	G/T	C/C	A/G	A/A
CAD	G/A	T/C	G/T	C/C	A/G	A/A
CAD	G/A	T/C	G/T	C/C	A/G	A/A
CAD	G/A	T/C	G/T	C/C	A/G	A/A
CAD	G/A	T/C	G/T	C/C	A/G	A/A
CAD	G/A	T/C	G/T	C/C	A/G	A/A
CAD	G/A	T/C	G/T	C/C	A/G	A/A
CAD	G/A	T/C	G/T	C/C	A/G	A/A
CAD	G/A	T/C	G/T	C/C	A/G	A/A
CAD	G/A	T/C	G/T	C/C	A/G	A/A
CAD	G/A	T/C	G/T	C/C	A/G	A/A
CAD	G/A	T/C	G/T	C/C	A/G	A/A
CAD	G/A	T/C	G/T	C/C	A/G	A/A
CAD	G/A	T/C	G/T	C/C	A/G	A/A
CAD	G/A	T/C	G/T	C/C	A/G	A/A
CAD	G/A	T/C	G/T	C/C	A/G	A/A
CAD	G/A	T/C	G/T	C/C	A/G	T/T
CAD	G/A	T/C	G/T	C/C	A/G	T/T
CAD	G/A	T/C	G/T	C/C	A/G	T/T
CAD	G/A	T/C	G/T	C/C	A/G	T/T
CAD	G/A	T/C	G/T	C/C	A/G	T/T
CAD	G/A	T/C	G/T	C/C	G/G	T/T
CAD	G/A	T/C	G/T	C/C	G/G	T/T
CAD	G/A	T/C	G/T	C/C	G/G	T/T
CAD	G/A	T/C	G/T	C/C	G/G	T/T
CAD	G/A	T/C	G/T	C/C	G/G	T/T
CAD	G/A	T/C	G/T	C/C	G/G	T/T
CAD	G/A	T/C	G/T	C/C	G/G	T/T
CAD	G/A	T/C	G/T	C/C	G/G	T/T
CAD	G/A	T/C	G/T	C/C	G/G	T/T
CAD	G/A	T/C	G/T	C/C	G/G	A/T
CAD	G/A	T/C	G/T	C/C	G/G	A/T
CAD	G/A	T/C	G/T	C/C	G/G	A/T
CAD	G/A	T/C	G/T	T/T	G/G	A/T
CAD	G/A	T/C	G/T	T/T	G/G	A/T
CAD	G/A	T/C	G/T	T/T	G/G	A/T
CAD	G/A	T/C	G/T	T/T	G/G	A/T
CAD	G/A	T/C	G/T	T/T	G/G	A/T
CAD	G/A	T/C	G/T	T/T	G/G	A/T
CAD	G/A	T/C	G/T	T/T	G/G	A/T
CAD	G/A	T/C	G/T	T/T	G/G	A/T
CAD	G/A	T/C	G/T	T/T	G/G	A/T
CAD	G/A	T/C	G/T	T/T	G/G	A/T
CAD	G/A	T/C	G/T	T/T	G/G	A/T
CAD	G/A	T/C	G/T	T/T	G/G	A/T
CAD	G/A	T/C	G/T	T/T	G/G	A/T
CAD	G/A	T/C	G/T	T/T	G/G	A/T
CAD	G/A	T/C	G/T	T/T	G/G	A/T
CAD	G/A	T/C	G/T	T/T	G/G	A/T
CAD	G/A	T/C	G/T	T/T	G/G	A/T
CAD	G/A	T/C	G/T	T/T	G/G	A/T
CAD	G/A	T/C	G/T	T/T	G/G	A/T
CAD	G/A	T/C	G/T	T/T	G/G	A/T
CAD	G/A	T/C	G/T	T/T	G/G	A/T
CAD	G/A	T/C	G/T	T/T	G/G	A/T
CAD	G/A	T/C	G/T	T/T	G/G	A/T
CAD	G/A	T/C	G/T	T/T	G/G	A/T
CAD	G/A	T/C	G/T	T/T	G/G	A/T
CAD	G/A	T/C	G/T	T/T	G/G	A/T
CAD	G/A	T/C	G/T	T/T	G/G	A/T
CAD	G/A	T/C	G/T	T/T	G/G	A/T
CAD	G/A	T/C	G/T	T/T	G/G	A/T
CAD	G/A	T/C	G/T	T/T	G/G	A/T
CAD	G/A	T/C	G/T	T/T	G/G	A/T
CAD	G/A	T/C	G/T	T/T	G/G	A/T
CAD	G/A	T/C	G/T	T/T	G/G	A/T
CAD	G/A	T/C	G/T	T/T	G/G	A/T
CAD	G/A	T/C	G/T	T/T	G/G	A/T
CAD	G/A	T/C	G/T	T/T	G/G	A/T
CAD	G/A	T/C	G/T	T/T	G/G	A/T
CAD	G/A	T/C	G/T	T/T	G/G	A/T
CAD	G/A	T/C	G/T	T/T	G/G	A/T
CAD	G/A	T/C	G/T	T/T	G/G	A/T
CAD	G/A	T/C	G/T	T/T	G/G	A/T
CAD	G/A	T/C	G/T	T/T	G/G	A/T
CAD	G/A	T/C	G/T	C/C	G/G	A/T
CAD	G/A	T/C	G/T	T/T	G/G	A/T
CAD	G/A	T/C	G/T	T/T	G/G	A/T
CAD	G/A	T/C	G/T	T/T	G/G	A/T
CAD	G/A	T/C	G/T	T/T	G/G	A/T
CAD	G/A	T/C	G/T	T/T	G/G	A/T
CAD	G/A	T/C	G/T	T/T	G/G	A/T
CAD	G/A	T/C	G/G	T/T	G/G	A/T
CAD	G/A	T/C	G/G	T/T	G/G	A/T
CAD	G/A	T/C	G/G	T/T	G/G	A/T
CAD	G/A	T/C	G/G	T/T	G/G	A/T
CAD	G/A	T/C	G/G	T/T	G/G	A/T
CAD	G/A	T/C	G/G	T/T	G/G	A/T
CAD	G/A	T/C	G/G	T/T	G/G	A/T
CAD	G/A	T/C	G/G	T/T	G/G	A/T
CAD	G/A	T/C	G/G	T/T	G/G	A/T
CAD	G/A	T/C	G/G	T/T	G/G	A/T
CAD	G/A	T/C	G/G	T/T	G/G	A/T
CAD	G/A	T/C	G/G	T/T	G/G	A/T
CAD	G/A	T/C	G/G	T/T	G/G	A/T
CAD	G/A	T/C	G/G	T/T	G/G	A/T
CAD	G/A	T/C	G/G	T/T	G/G	A/T
CAD	G/A	T/C	G/G	T/T	G/G	A/T
CAD	G/A	T/C	G/G	T/T	G/G	A/T
CAD	G/A	T/C	G/G	T/T	G/G	A/T
CAD	G/A	T/C	G/G	T/T	G/G	A/T
CAD	G/A	T/C	G/G	T/T	G/G	A/T
CAD	G/A	T/C	G/G	T/T	G/G	A/T
CAD	G/A	T/C	G/G	T/T	G/G	A/T
CAD	G/A	T/C	G/G	T/T	G/G	A/T
CAD	G/A	T/C	G/G	T/T	G/G	A/T
CAD	G/A	T/C	G/G	T/T	G/G	A/T
CAD	G/A	T/C	G/G	T/T	G/G	A/T
CAD	G/A	T/C	G/G	T/T	G/G	A/T
CAD	G/A	T/C	G/G	T/T	G/G	A/T
CAD	G/A	T/C	G/G	T/T	G/G	A/T
CAD	G/A	T/C	G/G	T/T	G/G	A/T
CAD	G/A	T/C	G/G	T/T	G/G	A/T
CAD	G/A	T/C	G/G	T/T	G/G	A/T
CAD	G/A	T/C	G/G	T/T	G/G	A/T
CAD	G/A	T/C	G/G	T/T	G/G	A/T
CAD	G/A	T/C	G/G	T/T	G/G	A/T
CAD	G/A	T/C	G/G	T/T	G/G	A/T
CAD	G/A	T/C	G/G	T/T	G/G	A/T
CAD	G/A	T/C	G/G	T/T	G/G	A/T
CAD	G/A	T/C	G/G	T/T	G/G	A/T
CAD	G/A	T/C	G/G	T/T	G/G	A/T
CAD	G/A	T/C	G/G	T/T	G/G	A/T
CAD	G/A	T/C	G/G	T/T	G/G	A/T
CAD	G/A	T/C	G/G	T/T	G/G	A/T
CAD	G/A	T/C	G/G	T/T	G/G	A/T
CAD	G/A	T/C	G/G	T/T	G/G	A/T
CAD	G/A	T/C	G/G	T/T	G/G	A/T
CAD	G/A	T/C	G/G	T/T	G/G	A/T
CAD	G/A	T/C	G/G	T/T	G/G	A/T
CAD	G/A	T/C	G/G	T/T	G/G	A/T
CAD	G/A	T/C	G/G	T/T	G/G	A/T
CAD	G/A	T/C	G/G	T/T	G/G	A/T
CAD	G/A	T/C	G/G	T/T	G/G	A/T
CAD	G/A	T/C	G/G	T/T	G/G	A/T
CAD	G/A	T/C	G/G	T/T	G/G	A/T
CAD	G/A	T/C	G/G	T/T	G/G	A/T
CAD	G/A	T/C	G/G	T/T	G/G	A/T
CAD	G/A	T/C	G/G	T/T	G/G	A/T
CAD	G/A	T/C	G/G	T/T	G/G	A/T
CAD	G/A	T/C	G/G	T/T	G/G	A/T
CAD	G/A	T/C	G/G	T/T	G/G	A/T
CAD	G/A	T/C	G/G	T/T	G/G	A/T
CAD	G/A	T/C	G/G	T/T	G/G	A/T
CAD	G/A	T/C	G/G	T/T	G/G	A/T
CAD	G/A	T/T	G/G	C/T	G/G	A/T
CAD	G/A	T/T	G/G	C/T	G/G	A/T
CAD	G/A	T/T	G/G	C/T	G/G	A/T
CAD	G/A	T/T	G/G	C/T	G/G	A/T
CAD	G/A	T/T	G/G	C/T	G/G	A/T
CAD	G/A	T/T	G/G	C/T	G/G	A/T
CAD	G/A	T/T	G/G	C/T	G/G	A/T
CAD	G/A	T/T	G/G	C/T	G/G	A/T
CAD	G/A	T/T	G/G	C/T	G/G	A/T
CAD	G/G	T/T	G/G	C/T	G/G	A/T
CAD	G/G	T/T	G/G	C/T	G/G	A/T
CAD	G/G	T/T	G/G	C/T	G/G	A/T
CAD	G/G	T/T	G/G	C/T	G/G	A/T
CAD	G/G	T/T	G/G	C/T	G/G	A/T
CAD	G/G	T/T	G/G	C/T	G/G	A/T
CAD	G/G	T/T	G/G	C/T	G/G	A/T
CAD	G/G	T/T	G/G	C/T	G/G	A/T
CAD	G/G	T/T	G/G	C/T	G/G	A/T
CAD	G/G	T/T	G/G	C/T	G/G	A/T
CAD	G/G	T/T	G/G	C/T	G/G	A/T
CAD	G/G	T/T	G/G	C/T	G/G	A/T
CAD	G/G	T/T	G/G	C/T	G/G	A/T
CAD	G/G	T/T	G/G	C/T	G/G	A/T
CAD	G/G	T/T	G/G	C/T	G/G	A/T
CAD	G/G	T/T	G/G	C/T	G/G	A/T
CAD	G/G	T/T	G/G	C/T	G/G	A/T
CAD	G/G	T/T	G/G	C/T	G/G	A/T
CAD	G/G	T/T	G/G	C/T	G/G	A/T
CAD	G/G	T/T	G/G	C/T	G/G	A/T
CAD	G/G	T/T	G/T	C/T	G/G	A/T
CAD	G/G	T/T	G/T	C/T	G/G	A/T
CAD	G/G	T/T	G/T	C/T	G/G	A/T
CAD	G/G	T/T	G/T	C/T	G/G	A/T
CAD	G/G	T/T	G/T	C/T	G/G	A/T
CAD	G/G	T/T	G/T	C/T	G/G	A/T
CAD	G/G	T/T	G/T	C/T	G/G	A/T
CAD	G/G	T/T	G/T	C/T	G/G	A/T
CAD	G/G	T/T	G/T	C/T	G/G	A/T
CAD	G/G	T/T	G/T	C/T	G/G	A/T
CAD	G/G	T/T	G/T	C/T	G/G	A/T
CAD	G/G	T/T	G/T	C/T	G/G	A/T
CAD	G/G	T/T	G/T	C/T	G/G	A/T
CAD	G/G	T/T	G/T	C/T	G/G	A/T
CAD	G/G	T/T	G/T	C/T	G/G	A/T
CAD	G/G	T/T	G/T	C/T	G/G	A/T
CAD	G/G	T/T	G/T	C/T	G/G	A/T
CAD	G/G	T/T	G/T	C/T	G/G	A/T
CAD	G/G	T/T	G/T	C/T	G/G	A/T
CAD	G/G	T/T	G/T	C/T	G/G	A/T
CAD	G/G	T/T	G/T	C/T	G/G	A/T
CAD	G/G	T/T	G/T	C/T	G/G	A/T
CAD	G/G	T/T	G/T	C/T	G/G	A/T
CAD	G/G	T/T	G/T	C/T	G/G	A/T
CAD	G/G	T/T	T/T	C/T	G/G	A/T
CAD	G/G	T/T	T/T	C/T	G/G	A/T
CAD	G/G	T/T	T/T	C/T	G/G	A/T
CAD	G/G	T/T	T/T	C/T	G/G	A/T
CAD	G/G	T/T	T/T	C/T	G/G	A/T
CAD	G/G	T/T	T/T	C/T	G/G	A/T
CAD	G/G	T/T	T/T	C/T	G/G	A/T
CAD	G/G	T/T	T/T	C/T	G/G	A/T
CAD	G/G	T/T	T/T	C/T	G/G	A/T
CAD	G/G	T/T	T/T	C/T	G/G	A/T
IS	G/G	T/C	G/G	C/T	G/G	A/T
IS	A/A	C/C	G/G	C/T	G/G	A/T
IS	A/A	C/C	G/T	C/T	G/G	T/T
IS	A/A	C/C	G/G	C/T	G/G	T/T
IS	A/A	C/C	G/T	C/T	G/G	T/T
IS	G/G	T/T	G/G	C/T	G/G	T/T
IS	A/A	C/C	G/T	C/T	G/G	T/T
IS	G/G	T/T	G/G	C/T	G/G	T/T
IS	G/A	T/C	G/G	C/T	G/G	T/T
IS	G/G	T/T	G/T	C/T	G/G	T/T
IS	A/A	C/C	G/G	C/T	G/G	T/T
IS	A/A	C/C	G/G	C/T	G/G	T/T
IS	A/A	C/C	G/T	C/T	G/G	T/T
IS	G/A	T/C	G/G	C/T	G/G	T/T
IS	G/A	C/C	G/G	C/T	G/G	T/T
IS	A/A	C/C	G/G	C/T	G/G	T/T
IS	A/A	C/C	G/G	C/T	G/G	T/T
IS	A/A	C/C	G/G	C/T	G/G	T/T
IS	G/A	T/C	G/G	C/T	G/G	T/T
IS	G/A	T/C	G/G	C/T	G/G	T/T
IS	G/G	T/C	G/G	C/T	G/G	T/T
IS	G/G	T/C	G/G	C/T	G/G	T/T
IS	G/A	T/C	G/T	C/T	G/G	T/T
IS	A/A	C/C	G/G	C/T	G/G	T/T
IS	G/G	T/C	G/G	C/T	G/G	T/T
IS	G/G	T/T	G/G	C/T	G/G	T/T
IS	G/A	T/C	G/G	C/T	G/G	T/T
IS	A/A	C/C	T/T	C/T	A/A	A/T
IS	A/A	C/C	T/T	C/T	A/A	A/T
IS	A/A	C/C	T/T	C/T	A/A	A/T
IS	A/A	C/C	T/T	C/T	A/A	A/T
IS	A/A	C/C	T/T	C/T	A/A	A/T
IS	A/A	C/C	T/T	C/T	A/A	A/T
IS	A/A	C/C	G/G	C/T	A/A	A/T
IS	A/A	C/C	G/G	C/T	A/A	A/T
IS	A/A	C/C	G/G	C/T	A/A	A/T
IS	A/A	C/C	G/G	C/T	A/A	A/T
IS	A/A	C/C	G/G	C/T	A/A	A/T
IS	A/A	C/C	G/G	C/T	A/A	A/T
IS	A/A	C/C	G/G	C/T	A/A	A/T
IS	A/A	C/C	G/G	C/T	A/A	A/T
IS	A/A	C/C	G/G	C/T	A/A	A/T
IS	A/A	C/C	G/G	C/T	A/A	A/T
IS	A/A	C/C	G/G	C/T	A/A	A/T
IS	A/A	C/C	G/G	C/T	A/A	A/T
IS	A/A	C/C	G/G	C/T	A/A	A/T
IS	A/A	C/C	G/G	C/T	A/A	A/T
IS	A/A	C/C	G/G	C/T	A/A	A/T
IS	A/A	C/C	G/G	C/T	A/A	A/T
IS	A/A	C/C	G/G	C/T	A/A	A/T
IS	A/A	C/C	G/G	C/T	A/A	A/T
IS	A/A	C/C	G/G	C/T	A/A	A/T
IS	A/A	C/C	G/G	C/T	A/A	A/T
IS	A/A	C/C	G/G	C/T	A/A	A/T
IS	A/A	C/C	G/G	C/T	A/A	A/T
IS	A/A	C/C	G/G	C/T	A/A	A/T
IS	A/A	C/C	G/G	C/T	A/A	A/T
IS	A/A	C/C	G/G	C/T	A/A	A/T
IS	A/A	C/C	G/G	C/T	A/A	A/T
IS	A/A	C/C	G/G	C/T	A/A	A/T
IS	A/A	C/C	G/G	C/T	A/A	A/T
IS	A/A	C/C	G/G	C/T	A/A	A/T
IS	A/A	C/C	G/G	C/T	A/A	A/T
IS	A/A	C/C	G/G	C/T	A/A	A/T
IS	A/A	C/C	G/G	C/T	A/A	A/T
IS	A/A	C/C	G/G	C/T	A/A	A/T
IS	A/A	C/C	G/G	C/T	A/A	A/T
IS	A/A	C/C	G/G	C/T	A/A	A/T
IS	A/A	C/C	G/G	C/T	A/A	A/T
IS	A/A	C/C	G/G	C/T	A/A	A/T
IS	A/A	C/C	G/G	C/T	A/A	A/T
IS	A/A	C/C	G/G	C/T	A/A	A/T
IS	A/A	C/C	G/G	C/T	A/A	A/T
IS	A/A	C/C	G/G	C/T	A/A	A/T
IS	A/A	C/C	G/G	C/T	A/A	A/T
IS	A/A	C/C	G/G	C/T	A/A	A/T
IS	A/A	C/C	G/G	C/T	A/A	A/T
IS	A/A	C/C	G/G	C/T	A/A	A/T
IS	A/A	C/C	G/G	C/T	A/A	A/T
IS	A/A	C/C	G/G	C/T	A/A	A/T
IS	A/A	C/C	G/G	C/T	A/A	A/T
IS	A/A	C/C	G/G	C/T	A/A	A/T
IS	A/A	C/C	G/G	C/T	A/A	A/T
IS	A/A	C/C	G/G	C/T	A/A	A/T
IS	A/A	C/C	G/G	C/T	A/A	A/T
IS	A/A	C/C	G/G	C/T	A/A	A/T
IS	A/A	C/C	G/G	C/T	A/A	A/T
IS	A/A	C/C	G/G	C/T	A/A	A/T
IS	A/A	C/C	G/G	C/T	A/A	A/T
IS	A/A	C/C	G/G	C/T	A/G	A/T
IS	A/A	C/C	G/G	C/T	A/G	A/T
IS	A/A	C/C	G/G	C/T	A/G	A/T
IS	A/A	C/C	G/G	C/T	A/G	A/T
IS	A/A	C/C	G/G	C/T	A/G	A/T
IS	A/A	C/C	G/G	C/T	A/G	A/T
IS	A/A	C/C	G/G	C/T	A/G	A/T
IS	A/A	C/C	G/G	C/T	A/G	A/T
IS	A/A	C/C	G/G	C/T	A/G	A/T
IS	A/A	C/C	G/G	C/T	A/G	A/T
IS	A/A	C/C	G/G	C/T	A/G	A/T
IS	A/A	C/C	G/G	C/T	A/G	A/T
IS	A/A	C/C	G/G	C/T	A/G	A/T
IS	A/A	C/C	G/G	C/T	A/G	A/T
IS	A/A	C/C	G/G	C/T	A/G	A/T
IS	A/A	C/C	G/G	C/T	A/G	A/T
IS	A/A	C/C	G/G	C/T	A/G	A/T
IS	A/A	C/C	G/G	C/T	A/G	A/T
IS	A/A	C/C	G/G	C/T	A/G	A/T
IS	A/A	C/C	G/G	C/T	A/G	A/T
IS	A/A	C/C	G/G	C/T	A/G	A/T
IS	A/A	C/C	G/G	C/T	A/G	A/T
IS	A/A	C/C	G/G	C/T	A/G	A/T
IS	A/A	C/C	G/G	C/T	A/G	A/T
IS	A/A	C/C	G/G	C/T	A/G	A/T
IS	A/A	C/C	G/G	C/T	A/G	A/T
IS	A/A	C/C	G/G	C/T	A/G	A/T
IS	A/A	C/C	G/G	C/T	A/G	A/T
IS	A/A	C/C	G/G	C/T	A/G	A/T
IS	A/A	C/C	G/G	C/T	A/G	A/T
IS	A/A	C/C	G/G	C/T	A/G	A/T
IS	A/A	C/C	G/G	C/T	A/G	A/T
IS	A/A	C/C	G/G	C/T	A/G	A/T
IS	A/A	C/C	G/G	C/T	A/G	A/T
IS	A/A	C/C	G/G	C/T	A/G	A/T
IS	A/A	C/C	G/G	C/T	A/G	A/T
IS	A/A	C/C	G/G	C/T	A/G	A/T
IS	A/A	C/C	G/G	C/T	A/G	A/T
IS	A/A	C/C	G/G	C/T	A/G	A/T
IS	A/A	C/C	G/G	C/T	A/G	A/T
IS	A/A	C/C	G/G	C/T	A/G	A/T
IS	A/A	C/C	G/G	C/T	A/G	A/T
IS	A/A	C/C	G/G	C/T	A/G	A/T
IS	A/A	C/C	G/G	C/T	A/G	A/T
IS	A/A	C/C	G/G	C/T	A/G	A/T
IS	A/A	C/C	G/G	C/T	A/G	A/T
IS	A/A	C/C	G/G	C/T	A/G	A/T
IS	A/A	C/C	G/G	C/T	A/G	A/T
IS	A/A	C/C	G/G	C/T	A/G	A/T
IS	A/A	C/C	G/G	C/T	A/G	A/T
IS	A/A	C/C	G/G	C/T	A/G	A/T
IS	A/A	C/C	G/G	C/T	A/G	A/T
IS	A/A	C/C	G/G	C/T	A/G	A/T
IS	A/A	C/C	G/G	C/T	A/G	A/T
IS	A/A	C/C	G/G	C/T	A/G	A/T
IS	A/A	C/C	G/G	C/T	A/G	A/T
IS	A/A	C/C	G/G	C/T	A/G	A/T
IS	A/A	C/C	G/G	C/T	A/G	A/T
IS	A/A	C/C	G/G	C/T	A/G	A/T
IS	A/A	C/C	G/G	C/T	A/G	A/T
IS	A/A	C/C	G/G	C/T	A/G	A/T
IS	A/A	C/C	G/G	C/T	A/G	A/T
IS	A/A	C/C	G/G	C/T	A/G	A/T
IS	A/A	C/C	G/G	C/T	A/G	A/T
IS	A/A	C/C	G/G	C/T	A/G	A/T
IS	A/A	C/C	G/G	C/T	A/G	A/T
IS	A/A	C/C	G/G	C/T	A/G	A/T
IS	A/A	C/C	G/G	C/T	A/G	A/T
IS	A/A	C/C	G/G	C/T	A/G	A/T
IS	A/A	C/C	G/G	C/T	A/G	A/T
IS	A/A	C/C	G/G	C/T	A/G	A/T
IS	A/A	C/C	G/G	C/T	A/G	A/T
IS	A/A	C/C	G/G	C/T	A/G	A/T
IS	A/A	C/C	G/G	C/T	A/G	A/T
IS	A/A	C/C	G/G	C/T	A/G	A/T
IS	A/A	C/C	G/G	C/T	A/G	A/T
IS	A/A	C/C	G/G	C/T	A/G	A/T
IS	A/A	C/C	G/G	C/T	A/G	A/T
IS	A/A	C/C	G/G	C/T	A/G	A/T
IS	A/A	C/C	G/G	C/T	A/G	A/T
IS	A/A	C/C	G/G	C/T	A/G	A/T
IS	A/A	C/C	G/G	C/T	A/G	A/T
IS	A/A	C/C	G/G	C/T	A/G	A/T
IS	A/A	C/C	G/G	C/T	A/G	A/T
IS	A/A	C/C	G/G	C/T	A/G	A/T
IS	A/A	C/C	G/G	C/T	A/G	A/T
IS	A/A	C/C	G/G	C/T	A/G	A/T
IS	A/A	C/C	G/G	C/T	A/G	A/T
IS	A/A	C/C	G/G	C/T	A/G	A/T
IS	A/A	C/C	G/G	C/T	A/G	A/T
IS	A/A	C/C	G/G	C/T	A/G	A/T
IS	A/A	C/C	G/G	C/T	A/G	A/T
IS	A/A	C/C	G/G	C/T	A/G	A/T
IS	A/A	C/C	G/G	C/T	A/G	A/T
IS	A/A	C/C	G/G	C/T	A/G	A/T
IS	A/A	C/C	G/G	C/T	A/G	A/T
IS	A/A	C/C	G/G	C/T	A/G	A/T
IS	A/A	C/C	G/G	C/T	A/G	A/T
IS	A/A	C/C	G/G	C/T	A/G	A/T
IS	A/A	C/C	G/G	C/T	A/G	A/T
IS	A/A	C/C	G/G	C/T	A/G	A/T
IS	A/A	C/C	G/G	C/T	A/G	A/T
IS	A/A	C/C	G/G	C/T	A/G	A/T
IS	A/A	C/C	G/G	C/T	A/G	A/T
IS	A/A	C/C	G/G	C/T	A/G	A/T
IS	A/A	C/C	G/G	C/T	A/G	A/T
IS	A/A	C/C	G/G	C/T	A/G	A/T
IS	A/A	C/C	G/G	C/T	A/G	A/T
IS	A/A	C/C	G/G	C/T	A/G	A/T
IS	A/A	C/C	G/G	C/T	A/G	A/T
IS	A/A	C/C	G/G	C/T	A/G	A/T
IS	A/A	C/C	G/G	C/T	A/G	A/T
IS	A/A	C/C	G/G	C/T	A/G	A/T
IS	A/A	C/C	G/G	C/T	A/G	A/T
IS	A/A	C/C	G/G	C/T	A/G	A/T
IS	A/A	C/C	G/G	C/T	A/G	A/T
IS	A/A	C/C	G/G	C/T	A/G	A/T
IS	A/A	C/C	G/G	C/T	A/G	A/T
IS	A/A	C/C	G/G	C/T	A/G	A/T
IS	A/A	C/C	G/G	C/T	A/G	A/T
IS	A/A	C/C	G/G	C/T	A/G	A/T
IS	A/A	C/C	G/G	C/T	A/G	A/T
IS	A/A	C/C	G/G	C/C	A/G	A/T
IS	A/A	C/C	G/G	C/C	A/G	A/T
IS	A/A	C/C	G/G	C/C	A/G	A/T
IS	A/A	C/C	G/G	C/C	A/G	A/T
IS	A/A	C/C	G/G	C/C	A/G	A/T
IS	A/A	C/C	G/G	C/C	A/G	A/T
IS	A/A	C/C	G/G	C/C	A/G	A/T
IS	A/A	C/C	G/G	C/C	A/G	A/T
IS	A/A	C/C	G/G	C/C	A/G	A/T
IS	A/A	C/C	G/G	C/C	A/G	A/T
IS	A/A	C/C	G/G	C/C	A/G	A/T
IS	A/A	C/C	G/G	C/C	A/G	A/T
IS	A/A	C/C	G/G	C/C	A/G	A/T
IS	A/A	C/C	G/G	C/C	A/G	A/T
IS	A/A	C/C	G/G	C/C	A/G	A/T
IS	A/A	C/C	G/G	C/C	A/G	A/T
IS	A/A	C/C	G/G	C/C	A/G	A/T
IS	A/A	C/C	G/G	C/C	A/G	A/T
IS	A/A	C/C	G/G	C/C	A/G	A/T
IS	A/A	C/C	G/G	C/C	A/G	A/T
IS	G/A	C/C	G/G	C/C	A/G	A/A
IS	G/A	C/C	G/G	C/C	A/G	A/A
IS	G/A	C/C	G/G	C/C	A/G	A/A
IS	G/A	C/C	G/G	C/C	A/G	A/A
IS	G/A	C/C	G/G	C/C	A/G	A/A
IS	G/A	C/C	G/G	C/C	A/G	A/A
IS	G/A	C/C	G/G	C/C	A/G	A/A
IS	G/A	C/C	G/G	C/C	A/G	A/A
IS	G/A	C/C	G/G	C/C	A/G	A/A
IS	G/A	C/C	G/G	C/C	A/G	A/A
IS	G/A	C/C	G/G	C/C	A/G	A/A
IS	G/A	C/C	G/G	C/C	A/G	A/A
IS	G/A	C/C	G/G	C/C	A/G	A/A
IS	G/A	C/C	G/G	C/C	A/G	A/A
IS	G/A	C/C	G/G	C/C	A/G	A/A
IS	G/A	C/C	G/G	C/C	A/G	A/A
IS	G/A	C/C	G/G	C/C	A/G	A/A
IS	G/A	C/C	G/G	C/C	A/G	A/A
IS	G/A	C/C	G/G	C/C	A/G	A/A
IS	G/A	C/C	G/G	C/C	A/G	A/A
IS	G/A	C/C	G/G	C/C	A/G	A/A
IS	G/A	C/C	G/G	C/C	A/G	A/A
IS	G/A	C/C	G/G	C/C	A/G	A/T
IS	G/A	C/C	G/G	C/C	A/G	A/T
IS	G/A	C/C	G/G	C/C	A/G	T/T
IS	G/A	C/C	G/G	C/C	A/G	T/T
IS	G/A	C/C	G/G	C/C	A/G	T/T
IS	G/A	C/C	G/G	C/C	A/G	T/T
IS	G/A	C/C	G/G	C/C	A/G	T/T
IS	G/A	C/C	G/G	C/C	A/G	T/T
IS	G/A	C/C	G/G	C/C	A/G	A/A
IS	G/A	C/C	G/G	C/C	A/G	A/A
IS	G/A	C/C	G/G	C/C	A/G	A/A
IS	G/A	C/C	G/G	C/C	A/G	A/A
IS	G/A	C/C	G/G	C/C	A/G	A/A
IS	G/A	C/C	G/G	C/C	A/G	A/A
IS	G/A	C/C	G/G	C/C	A/G	A/A
IS	G/A	C/C	G/G	C/C	A/G	A/A
IS	G/A	C/C	G/G	C/C	A/G	A/A
IS	G/A	C/C	G/G	C/C	A/G	A/A
IS	G/A	C/C	G/G	C/C	A/G	A/A
IS	G/A	C/C	G/G	C/C	A/G	A/A
IS	G/A	C/C	G/G	C/C	A/G	A/A
IS	G/A	C/C	G/G	C/C	A/G	A/A
IS	G/A	C/C	G/G	C/C	A/G	A/A
IS	G/A	C/C	G/G	C/C	A/G	A/A
IS	G/A	C/C	G/G	C/C	A/G	A/A
IS	G/A	C/C	G/G	C/C	A/G	A/A
IS	G/A	C/C	G/G	C/C	A/G	A/A
IS	G/A	C/C	G/G	C/C	A/G	A/A
IS	G/A	C/C	G/G	C/C	A/G	A/A
IS	G/A	C/C	G/G	C/C	A/G	A/A
IS	G/A	C/C	G/G	C/C	A/G	A/A
IS	G/A	C/C	G/G	C/C	A/G	A/A
IS	G/A	C/C	G/G	C/C	A/G	A/A
IS	G/A	C/C	G/G	C/C	A/G	A/A
IS	G/A	C/C	G/G	C/C	A/G	A/A
IS	G/A	C/C	G/G	C/C	A/G	A/A
IS	G/A	C/C	G/G	C/C	A/G	A/A
IS	G/A	C/C	G/G	C/C	A/G	A/A
IS	G/A	C/C	G/G	C/C	A/G	A/A
IS	G/A	C/C	G/G	C/C	A/G	A/A
IS	G/A	C/C	G/G	C/C	A/G	A/A
IS	G/A	C/C	G/G	C/C	A/G	A/A
IS	G/A	C/C	G/G	C/C	A/G	A/A
IS	G/A	C/C	G/G	C/C	A/G	A/A
IS	G/A	T/C	G/G	C/C	A/G	A/A
IS	G/A	T/C	G/G	C/C	A/G	A/A
IS	G/A	T/C	G/G	C/C	A/G	A/A
IS	G/A	T/C	G/G	C/C	A/G	A/A
IS	G/A	T/C	G/G	C/C	A/G	A/A
IS	G/A	T/C	G/G	C/C	A/G	A/A
IS	G/A	T/C	G/G	C/C	A/G	A/A
IS	G/A	T/C	G/G	C/C	A/G	A/A
IS	G/A	T/C	G/G	C/C	A/G	A/A
IS	G/A	T/C	G/G	T/T	A/G	A/A
IS	G/A	T/C	G/G	T/T	A/G	A/A
IS	G/A	T/C	G/G	T/T	A/G	A/A
IS	G/A	T/C	G/G	T/T	A/G	A/A
IS	G/A	T/C	G/G	T/T	A/G	A/A
IS	G/A	T/C	G/G	T/T	A/G	A/A
IS	G/A	T/C	G/G	T/T	A/G	A/A
IS	G/A	T/C	G/G	T/T	A/G	A/A
IS	G/A	T/C	G/G	T/T	A/G	A/A
IS	G/A	T/C	G/G	T/T	A/G	A/A
IS	G/A	T/C	G/G	T/T	A/G	A/A
IS	G/A	T/C	G/G	T/T	A/G	A/A
IS	G/A	T/C	G/G	T/T	A/G	A/A
IS	G/A	T/C	G/G	T/T	A/G	A/A
IS	G/A	T/C	G/G	T/T	A/G	A/A
IS	G/A	T/C	G/G	T/T	A/G	A/A
IS	G/A	T/C	G/G	T/T	A/G	A/A
IS	G/A	T/C	G/G	T/T	A/G	A/A
IS	G/A	T/C	G/G	T/T	A/G	A/A
IS	G/A	T/C	G/G	T/T	A/G	A/A
IS	G/A	T/C	G/G	T/T	A/G	A/A
IS	G/A	T/C	G/G	T/T	A/G	A/A
IS	G/A	T/C	G/G	T/T	A/G	A/A
IS	G/A	T/C	G/G	T/T	A/G	A/A
IS	G/A	T/C	G/G	T/T	A/G	A/A
IS	G/A	T/C	G/G	T/T	A/G	A/A
IS	G/A	T/C	G/G	T/T	A/G	A/A
IS	G/A	T/C	G/G	T/T	A/G	A/A
IS	G/A	T/C	G/G	T/T	A/G	A/A
IS	G/A	T/C	G/G	T/T	A/G	A/A
IS	G/A	T/C	G/G	T/T	A/G	A/A
IS	G/A	T/C	G/G	T/T	A/G	A/A
IS	G/A	T/C	G/G	T/T	G/G	A/A
IS	G/A	T/C	G/G	T/T	G/G	A/A
IS	G/A	T/C	G/G	T/T	G/G	A/A
IS	G/A	T/C	G/G	T/T	G/G	A/A
IS	G/A	T/C	G/G	T/T	G/G	A/A
IS	G/A	T/C	G/G	T/T	G/G	A/A
IS	G/A	T/C	G/G	T/T	G/G	A/A
IS	G/A	T/C	G/G	T/T	G/G	A/A
IS	G/A	T/C	G/G	T/T	G/G	A/A
IS	G/A	T/C	G/G	T/T	G/G	A/A
IS	G/A	T/C	G/G	T/T	G/G	A/A
IS	G/A	T/C	G/G	T/T	G/G	A/A
IS	G/A	T/C	G/G	T/T	G/G	A/A
IS	G/A	T/C	G/G	T/T	G/G	A/A
IS	G/A	T/C	G/G	T/T	G/G	A/A
IS	G/A	T/C	G/G	T/T	G/G	A/A
IS	G/A	T/C	G/G	T/T	G/G	A/A
IS	G/A	T/C	G/G	T/T	G/G	A/A
IS	G/A	T/C	G/G	T/T	G/G	A/A
IS	G/A	T/C	G/G	T/T	G/G	A/A
IS	G/A	T/C	G/G	T/T	G/G	A/A
IS	G/A	T/C	G/G	T/T	G/G	A/A
IS	G/A	T/C	G/G	T/T	G/G	A/A
IS	G/A	T/C	G/G	T/T	G/G	A/A
IS	G/A	T/C	G/G	T/T	G/G	A/A
IS	G/A	T/C	G/G	T/T	G/G	A/A
IS	G/A	T/C	G/G	T/T	G/G	A/A
IS	G/A	T/C	G/G	T/T	G/G	A/A
IS	G/A	T/C	G/G	T/T	G/G	A/A
IS	G/A	T/C	G/G	T/T	G/G	A/A
IS	G/A	T/C	G/G	T/T	G/G	A/A
IS	G/A	T/C	G/G	T/T	G/G	A/A
IS	G/A	T/C	G/G	T/T	G/G	A/A
IS	G/A	T/C	G/G	T/T	G/G	A/A
IS	G/A	T/C	G/G	T/T	G/G	A/A
IS	G/A	T/C	G/G	T/T	G/G	A/A
IS	G/A	T/C	G/G	T/T	G/G	A/A
IS	G/A	T/C	G/G	T/T	G/G	A/A
IS	G/A	T/C	G/G	T/T	G/G	A/A
IS	G/A	T/C	G/G	T/T	G/G	A/A
IS	G/A	T/C	G/G	T/T	G/G	A/A
IS	G/A	T/C	G/G	T/T	G/G	A/A
IS	G/A	T/C	G/G	T/T	G/G	A/A
IS	G/A	T/C	G/G	T/T	G/G	A/A
IS	G/A	T/C	G/G	T/T	G/G	A/A
IS	G/A	T/C	G/G	T/T	G/G	A/A
IS	G/A	T/C	G/G	T/T	G/G	A/A
IS	G/A	T/C	G/G	T/T	G/G	A/A
IS	G/A	T/C	G/G	T/T	G/G	A/A
IS	G/A	T/C	G/G	T/T	G/G	A/A
IS	G/A	T/C	G/G	T/T	G/G	A/A
IS	G/A	T/C	G/G	T/T	G/G	A/A
IS	G/A	T/C	G/G	T/T	G/G	A/A
IS	G/A	T/C	G/G	T/T	G/G	A/A
IS	G/A	T/C	G/G	T/T	G/G	A/A
IS	G/A	T/C	G/G	T/T	G/G	A/A
IS	G/A	T/C	G/G	T/T	G/G	A/A
IS	G/A	T/C	G/G	T/T	G/G	A/A
IS	G/A	T/C	G/G	T/T	G/G	A/A
IS	G/A	T/C	G/T	T/T	G/G	A/A
IS	G/A	T/C	G/T	T/T	G/G	A/A
IS	G/A	T/C	G/T	T/T	G/G	A/A
IS	G/A	T/C	G/T	T/T	G/G	A/A
IS	G/A	T/C	G/T	T/T	G/G	A/A
IS	G/A	T/C	G/T	T/T	G/G	A/A
IS	G/A	T/C	G/T	T/T	G/G	A/A
IS	G/A	T/C	G/T	T/T	G/G	A/A
IS	G/A	T/C	G/T	T/T	G/G	A/A
IS	G/A	T/C	G/T	T/T	G/G	A/A
IS	G/A	T/C	G/T	T/T	G/G	A/A
IS	G/A	T/C	G/T	T/T	G/G	A/A
IS	G/A	T/C	G/T	T/T	G/G	A/A
IS	G/A	T/C	G/T	T/T	G/G	A/A
IS	G/A	T/C	G/T	T/T	G/G	A/A
IS	G/A	T/C	G/T	T/T	G/G	A/A
IS	G/A	T/C	G/T	T/T	G/G	A/A
IS	G/A	T/C	G/T	T/T	G/G	A/A
IS	G/A	T/C	G/T	T/T	G/G	A/A
IS	G/A	T/C	G/T	T/T	G/G	A/A
IS	G/A	T/C	G/T	T/T	G/G	A/A
IS	G/A	T/C	G/T	T/T	G/G	A/A
IS	G/A	T/C	G/T	T/T	G/G	A/A
IS	G/A	T/C	G/T	T/T	G/G	A/A
IS	G/A	T/C	G/T	T/T	G/G	A/A
IS	G/A	T/C	G/T	T/T	G/G	A/A
IS	G/A	T/C	G/T	T/T	G/G	A/A
IS	G/A	T/C	G/T	T/T	G/G	A/A
IS	G/A	T/C	G/T	T/T	G/G	A/A
IS	G/A	T/C	G/T	T/T	G/G	A/A
IS	G/A	T/C	G/T	T/T	G/G	A/A
IS	G/A	T/C	G/T	T/T	G/G	A/A
IS	G/A	T/C	G/T	T/T	G/G	A/A
IS	G/A	T/C	G/T	T/T	G/G	A/A
IS	G/A	T/C	G/T	T/T	G/G	A/A
IS	G/A	T/C	G/T	T/T	G/G	A/A
IS	G/A	T/C	G/T	T/T	G/G	A/A
IS	G/A	T/C	G/T	T/T	G/G	A/A
IS	G/A	T/C	G/T	T/T	G/G	A/A
IS	G/A	T/C	G/T	T/T	G/G	A/A
IS	G/A	T/C	G/T	T/T	G/G	A/A
IS	G/A	T/C	G/T	T/T	G/G	A/A
IS	G/A	T/C	G/T	T/T	G/G	A/A
IS	G/A	T/C	G/T	T/T	G/G	A/A
IS	G/A	T/C	G/T	T/T	G/G	A/A
IS	G/A	T/C	G/T	T/T	G/G	A/A
IS	G/A	T/C	G/T	T/T	G/G	A/A
IS	G/A	T/C	G/T	T/T	G/G	A/A
IS	G/A	T/C	G/T	T/T	G/G	A/A
IS	G/A	T/C	G/T	T/T	G/G	A/A
IS	G/A	T/C	G/T	T/T	G/G	A/A
IS	G/A	T/C	G/T	T/T	G/G	A/A
IS	G/A	T/C	G/T	T/T	G/G	A/A
IS	G/A	T/C	G/T	T/T	G/G	A/A
IS	G/A	T/C	G/T	T/T	G/G	A/A
IS	G/A	T/C	G/T	T/T	G/G	A/A
IS	G/A	T/C	G/T	T/T	G/G	A/A
IS	G/A	T/C	G/T	T/T	G/G	A/A
IS	G/A	T/C	G/T	T/T	G/G	A/A
IS	G/A	T/C	G/T	T/T	G/G	A/A
IS	G/A	T/C	G/T	T/T	G/G	A/A
IS	G/A	T/C	G/T	T/T	G/G	A/A
IS	G/A	T/C	G/T	T/T	G/G	A/A
IS	G/A	T/C	G/T	T/T	G/G	A/A
IS	G/A	T/C	G/T	T/T	G/G	A/A
IS	G/A	T/C	G/T	T/T	G/G	A/A
IS	G/A	T/C	G/T	T/T	G/G	A/A
IS	G/A	T/C	G/T	T/T	G/G	A/A
IS	G/A	T/C	G/T	T/T	G/G	A/A
IS	G/A	T/C	G/T	T/T	G/G	A/A
IS	G/A	T/C	G/T	T/T	G/G	A/A
IS	G/A	T/C	G/T	T/T	G/G	A/A
IS	G/A	T/C	G/T	T/T	G/G	A/A
IS	G/A	T/C	G/T	T/T	G/G	A/A
IS	G/A	T/C	G/T	T/T	G/G	A/A
IS	G/A	T/C	G/T	T/T	G/G	A/A
IS	G/A	T/C	G/T	T/T	G/G	A/A
IS	G/A	T/C	G/T	T/T	G/G	A/A
IS	G/A	T/C	G/T	T/T	G/G	A/A
IS	G/A	T/C	G/T	T/T	G/G	A/A
IS	G/A	T/C	G/T	T/T	G/G	A/A
IS	G/A	T/C	G/T	T/T	G/G	A/A
IS	G/A	T/C	G/T	T/T	G/G	A/A
IS	G/A	T/C	G/T	T/T	G/G	A/A
IS	G/A	T/C	G/T	T/T	G/G	A/A
IS	G/A	T/C	G/T	T/T	G/G	A/A
IS	G/A	T/C	G/T	T/T	G/G	A/A
IS	G/A	T/C	G/T	T/T	G/G	A/A
IS	G/A	T/C	G/T	T/T	G/G	A/A
IS	G/A	T/C	G/T	T/T	G/G	A/A
IS	G/A	T/C	G/T	T/T	G/G	A/A
IS	G/A	T/C	G/T	T/T	G/G	A/A
IS	G/A	T/C	G/T	T/T	G/G	A/A
IS	G/A	T/C	G/T	T/T	G/G	A/A
IS	G/A	T/C	G/T	T/T	G/G	A/A
IS	G/A	T/C	G/T	T/T	G/G	A/A
IS	G/A	T/C	G/T	T/T	G/G	A/A
IS	G/A	T/C	G/T	T/T	G/G	A/A
IS	G/A	T/C	G/T	T/T	G/G	A/A
IS	G/A	T/C	G/T	T/T	G/G	A/A
IS	G/A	T/C	G/T	T/T	G/G	A/A
IS	G/A	T/C	G/T	T/T	G/G	A/A
IS	G/A	T/C	G/T	T/T	G/G	A/A
IS	G/A	T/C	G/T	T/T	G/G	A/A
IS	G/A	T/C	G/T	T/T	G/G	A/A
IS	G/A	T/C	G/T	T/T	G/G	A/A
IS	G/A	T/C	G/T	T/T	G/G	A/A
IS	G/A	T/C	G/T	T/T	G/G	A/A
IS	G/A	T/C	T/T	C/T	G/G	A/A
IS	G/A	T/C	T/T	C/T	G/G	A/A
IS	G/A	T/C	T/T	C/T	G/G	A/A
IS	G/A	T/C	T/T	C/T	G/G	A/A
IS	G/A	T/C	T/T	C/T	G/G	A/A
IS	G/A	T/C	T/T	C/T	G/G	A/A
IS	G/G	T/C	G/T	C/T	G/G	A/A
IS	G/G	T/C	G/T	C/T	G/G	A/A
IS	G/G	T/C	G/T	C/T	G/G	A/A
IS	G/G	T/C	G/T	C/T	G/G	A/A
IS	G/G	T/C	G/T	C/T	G/G	A/A
IS	G/G	T/C	G/T	C/T	G/G	A/A
IS	G/G	T/C	G/T	C/T	G/G	A/A
IS	G/G	T/C	G/T	C/T	G/G	A/A
IS	G/G	T/C	G/T	C/T	G/G	A/A
IS	G/G	T/C	G/T	C/T	G/G	A/A
IS	G/G	T/C	G/T	C/T	G/G	A/A
IS	G/G	T/C	G/T	C/T	G/G	A/A
IS	G/G	T/C	G/T	C/T	G/G	A/A
IS	G/G	T/C	G/T	C/T	G/G	A/A
IS	G/G	T/C	G/T	C/T	G/G	A/A
IS	G/G	T/C	G/T	C/T	G/G	A/A
IS	G/G	T/C	G/T	C/T	G/G	A/A
IS	G/G	T/C	G/T	C/T	G/G	A/A
IS	G/G	T/C	G/T	C/T	G/G	A/A
IS	G/G	T/C	G/T	C/T	G/G	A/A
IS	G/G	T/C	G/T	C/T	G/G	A/A
IS	G/G	T/C	G/T	C/T	G/G	A/A
IS	G/G	T/C	G/T	C/T	G/G	A/A
IS	G/G	T/C	G/T	C/T	G/G	A/A
IS	G/G	T/C	G/T	C/T	G/G	A/A
IS	G/G	T/C	G/T	C/T	G/G	A/A
IS	G/G	T/C	G/T	C/T	G/G	A/A
IS	G/G	T/C	G/T	C/T	G/G	A/A
IS	G/G	T/C	G/T	C/T	G/G	A/A
IS	G/G	T/T	G/T	C/T	G/G	A/A
IS	G/G	T/T	G/T	C/T	G/G	A/A
IS	G/G	T/T	G/T	C/T	G/G	A/A
IS	G/G	T/T	G/T	C/T	G/G	A/A
IS	G/G	T/T	G/T	C/T	G/G	A/A
IS	G/G	T/T	G/T	C/T	G/G	A/A
IS	G/G	T/T	G/T	C/T	G/G	A/A
IS	G/G	T/T	G/T	C/T	G/G	A/A
IS	G/G	T/T	G/T	C/T	G/G	A/A
IS	G/G	T/T	G/T	C/T	G/G	A/A
IS	G/G	T/T	G/T	C/T	G/G	A/A
IS	G/G	T/T	G/T	C/T	G/G	A/A
IS	G/G	T/T	G/T	C/T	G/G	A/A
IS	G/G	T/T	G/T	C/T	G/G	A/A
IS	G/G	T/T	G/T	C/T	G/G	A/A
IS	G/G	T/T	G/T	C/T	G/G	A/A
IS	G/G	T/T	G/T	C/T	G/G	A/A
IS	G/G	T/T	G/T	C/T	G/G	A/A
IS	G/G	T/T	G/T	C/T	G/G	A/A
IS	G/G	T/T	G/T	C/T	G/G	A/A
IS	G/G	T/T	G/T	C/T	G/G	A/A
IS	G/G	T/T	G/T	C/T	G/G	A/A
IS	G/G	T/T	G/T	C/T	G/G	A/A
IS	G/G	T/T	G/T	C/T	G/G	A/A
IS	G/G	T/T	G/T	C/T	G/G	A/A
IS	G/G	T/T	G/T	C/T	G/G	A/A
IS	G/G	T/T	G/T	C/T	G/G	A/A
IS	G/G	T/T	G/T	C/T	G/G	A/A
IS	G/G	T/T	G/T	C/T	G/G	A/A
IS	G/G	T/T	G/T	C/T	G/G	A/A
IS	G/G	T/T	G/T	C/T	G/G	A/A
IS	G/G	T/T	G/G	C/T	G/G	A/A
IS	G/G	T/T	G/G	C/T	G/G	A/A
IS	G/G	T/T	G/G	C/T	G/G	A/A
IS	G/G	T/T	G/G	C/T	G/G	A/A
IS	G/G	T/T	G/G	C/T	G/G	A/A
IS	G/G	T/T	G/G	C/T	G/G	A/A
IS	G/G	T/T	G/G	C/T	G/G	A/A
IS	G/G	T/T	G/G	C/T	G/G	A/A
IS	G/G	T/T	G/G	C/T	G/G	A/A
IS	G/G	T/T	G/G	C/T	G/G	A/A
IS	G/G	T/T	G/G	C/T	G/G	A/A
IS	G/G	T/T	G/G	C/T	G/G	A/A
IS	G/G	T/T	G/G	C/T	G/G	A/A
IS	G/G	T/T	G/G	C/T	G/G	A/A
IS	G/G	T/T	G/G	C/T	G/G	A/A
IS	G/G	T/T	G/G	C/T	G/G	A/A
IS	G/G	T/T	G/G	C/T	G/G	A/A
IS	G/G	T/T	G/G	C/T	G/G	A/A
IS	G/G	T/T	G/G	C/T	G/G	A/A
IS	G/G	T/T	G/G	C/T	G/G	A/A
IS	G/G	T/T	G/G	C/T	G/G	A/A
IS	G/G	T/T	G/T	C/T	G/G	T/T
